# Supplementary material for: The Phytogeographic History of Common Walnut in China
Source: Front Plant Sci. 2018 Sep 21;9:1399. doi: 10.3389/fpls.2018.01399 (PMC6160591; doi:10.3389/fpls.2018.01399)
Supplement: TABLE S4 — P-value for genotypic disequilibrium based on 156,860 permutations. [file Table_4.XLS]

## Sheet: Sheet1
Table S4. P-value for genotypic disequilibrium based on 156860 permutations
	pop1	pop2	pop3	pop4	pop5	pop6	pop7	pop8	pop9	pop10	pop11	pop12	pop13	pop14	pop15	pop16	pop17	pop18	pop19	pop20	pop21	pop22	pop23	pop24	pop25	pop26	pop27	pop28	pop29	pop30	pop31	All
JC8125 X JM5969	0.88543	0.20193	0.06694	0.67966	0.59887	1	NA	0.71547	NA	1	0.33386	0.2858	0.73416	0.12546	0.60144	NA	1	0.42727	0.33268	0.74278	0.20082	0.42711	1	1	1	1	1	1	0.60306	1	1	0.23283
JC8125 X JH8997	1	NA	NA	NA	NA	0.33359	NA	0.55692	NA	1	1	0.46503	0.28736	0.12486	0.22911	NA	NA	NA	0.50094	0.03536	1	1	0.09968	1	0.46155	NA	NA	0.44337	NA	NA	NA	0.00768
JC8125 X JC7329	NA	NA	NA	NA	NA	NA	NA	NA	NA	NA	NA	NA	NA	NA	NA	NA	NA	NA	NA	NA	NA	NA	NA	NA	NA	NA	NA	0.16741	NA	NA	NA	0.16741
JC8125 X JM6166	NA	NA	NA	NA	NA	NA	NA	NA	NA	NA	NA	NA	NA	NA	0.49895	NA	NA	NA	NA	0.1078	NA	NA	NA	NA	NA	NA	NA	NA	NA	NA	NA	0.09513
JC8125 X JR4964	NA	NA	NA	NA	NA	NA	NA	NA	NA	NA	NA	NA	0.40228	1	NA	NA	0.09416	NA	NA	0.29413	NA	NA	0.39954	1	NA	NA	NA	1	NA	NA	NA	0.13632
JC8125 X JR4616	0.14213	1	1	1	0.42829	1	NA	0.58831	NA	1	NA	0.64367	0.05045	0.39911	0.5725	NA	0.62748	1	0.33423	1	0.60068	0.57229	0.70233	1	0.46074	0.46581	0.28515	1	NA	0.2854	0.46631	0.21092
JC8125 X JH4275	NA	NA	1	1	1	1	NA	0.38078	NA	1	NA	0.4855	0.08603	0.25093	1	NA	0.82739	0.16545	0.59984	0.14375	0.22719	1	0.20047	1	0.71257	NA	NA	0.7614	1	0.62195	1	0.07716
JC8125 X JH8651	1	0.59915	0.33425	0.33262	0.19826	0.33443	NA	0.71401	NA	NA	NA	NA	0.28589	1	NA	NA	0.71271	0.46396	NA	0.10775	NA	0.42795	1	NA	NA	0.20087	0.39789	1	0.59919	0.61971	0.46775	0.0163
JC8125 X JH9190	0.5433	0.59985	0.65633	0.37549	NA	0.33278	NA	0.88432	NA	1	0.40129	0.67967	1	0.10577	0.1426	NA	1	1	0.30084	1	0.24276	0.57022	0.40119	1	1	0.20007	0.52496	0.57278	NA	0.42855	0.46712	0.04963
JC8125 X JC2995	NA	1	NA	NA	NA	NA	NA	NA	NA	NA	NA	NA	NA	NA	NA	NA	NA	NA	NA	0.35588	NA	NA	NA	NA	NA	NA	NA	NA	NA	NA	NA	0.46279
JC8125 X JR3773	NA	NA	NA	NA	NA	0.33302	NA	NA	NA	1	1	NA	1	0.82788	1	NA	0.3154	1	0.33425	0.14406	0.60096	NA	0.49983	0.59807	0.64487	1	NA	0.90344	1	1	0.40145	0.38549
JC8125 X JC5411	NA	NA	NA	NA	NA	NA	NA	NA	NA	NA	NA	NA	NA	NA	1	NA	NA	NA	0.33131	0.14155	NA	NA	NA	NA	NA	NA	NA	NA	NA	NA	NA	0.09843
JC8125 X JM6882	0.14322	0.46754	0.71379	1	0.33259	1	NA	0.83016	NA	NA	1	1	0.0496	NA	1	NA	1	0.20209	NA	0.58685	1	0.42699	0.10041	1	0.92825	0.59978	0.20036	0.35766	0.33248	0.40087	0.39867	0.01912
JC8125 X JR1165	0.65492	0.60094	1	0.67726	1	NA	NA	0.74366	NA	NA	1	0.42922	0.20108	NA	1	NA	1	1	0.33395	0.11431	1	1	1	0.50094	0.56432	1	1	1	1	1	1	0.71731
JC8125 X JM7833	NA	NA	NA	NA	NA	NA	NA	NA	NA	NA	NA	NA	NA	NA	NA	NA	NA	NA	NA	0.10729	NA	NA	NA	NA	NA	NA	NA	NA	NA	NA	NA	0.10729
JC8125 X JR6439	1	1	0.12481	1	0.42856	1	NA	1	NA	NA	NA	1	1	NA	0.48592	NA	0.63096	0.46512	0.33087	0.33869	NA	NA	0.20036	0.40163	0.64437	1	0.52382	0.3249	1	1	1	0.35145
JC8125 X JH8454	NA	NA	NA	NA	0.20113	1	NA	NA	NA	NA	NA	1	1	NA	NA	NA	1	1	NA	1	1	1	1	NA	NA	NA	NA	1	NA	1	0.60173	0.95232
JC8125 X JR6160	1	1	0.31327	0.28701	0.77143	1	NA	1	NA	NA	1	0.48598	1	1	1	NA	1	0.46534	1	0.39288	0.11352	1	0.50196	1	1	0.73313	0.4756	1	1	1	0.20034	0.35636
JC8125 X JH2096	NA	NA	NA	NA	NA	NA	NA	NA	NA	NA	NA	NA	NA	NA	NA	NA	0.57159	1	NA	0.14324	NA	NA	NA	NA	NA	NA	NA	0.44401	NA	0.14372	NA	0.07892
JC8125 X JH6044	1	0.73379	0.77025	1	0.60023	1	NA	0.16329	NA	1	1	0.03497	0.10142	0.12489	0.57152	NA	0.57148	1	NA	0.1449	NA	NA	NA	NA	NA	NA	NA	0.44416	NA	0.14259	NA	0.00766
JC8125 X JR3147	1	0.60109	1	0.6768	0.77288	NA	NA	0.44613	NA	NA	1	0.42927	1	0.12502	1	NA	0.51264	NA	1	0.17693	0.20048	NA	0.20042	1	0.67758	1	0.60013	0.90434	1	0.46769	0.20054	0.17207
JC8125 X JR1817	1	1	0.42854	0.2499	0.0856	1	NA	0.27476	NA	1	0.33337	1	1	0.87029	0.22981	NA	0.88634	0.52486	1	0.4961	0.59738	1	1	1	1	0.7325	1	0.36209	1	0.735	1	0.44538
JM5969 X JH8997	1	NA	NA	NA	NA	1	NA	0.44408	1	1	0.20021	0.16676	1	0.12314	1	NA	NA	NA	0.25252	0.16789	0.46528	1	1	0.40038	0.80929	NA	NA	0.77818	NA	NA	NA	0.04793
JM5969 X JC7329	NA	NA	NA	NA	NA	NA	NA	NA	NA	NA	NA	NA	NA	NA	NA	NA	NA	NA	NA	NA	NA	NA	NA	NA	NA	NA	NA	0.61191	NA	NA	NA	0.61191
JM5969 X JM6166	NA	NA	NA	NA	NA	NA	NA	NA	NA	NA	NA	NA	NA	NA	0.11173	NA	NA	NA	NA	0.2135	NA	NA	NA	NA	NA	NA	NA	NA	NA	NA	NA	0.04766
JM5969 X JR4964	NA	NA	NA	NA	NA	NA	NA	NA	NA	NA	NA	NA	1	1	NA	NA	0.80973	NA	NA	0.11445	NA	NA	1	0.20094	NA	NA	NA	1	NA	NA	NA	0.36647
JM5969 X JR4616	0.28547	1	1	1	0.85791	1	NA	1	0.1068	1	NA	0.50101	1	0.12484	0.81105	NA	1	0.14236	1	0.91307	0.7329	1	1	1	0.81002	1	0.20142	1	NA	1	1	0.71474
JM5969 X JH4275	NA	NA	0.14246	1	1	1	NA	0.68156	1	1	NA	0.00729	1	0.37505	0.77796	NA	0.54137	0.14227	0.39989	0.07275	0.48553	1	1	1	1	NA	NA	1	0.19987	0.33297	0.80089	0.01202
JM5969 X JH8651	0.48766	0.69893	0.6194	0.67713	NA	1	NA	0.68159	NA	NA	NA	NA	0.71294	1	NA	NA	0.23953	0.21262	NA	0.21496	NA	0.48463	0.46503	NA	NA	1	0.59971	1	1	1	1	0.37222
JM5969 X JH9190	0.82839	0.70078	0.11601	0.49811	NA	1	1	0.11023	0.71265	1	0.40213	0.00704	0.33368	0.24807	NA	NA	0.25728	0.24984	0.69933	0.01416	0.41438	1	1	0.60248	1	1	0.5712	1	NA	0.23712	1	0.00092
JM5969 X JC2995	NA	1	NA	NA	NA	NA	NA	NA	NA	NA	NA	NA	NA	NA	NA	NA	NA	NA	1	0.49987	NA	NA	NA	NA	NA	NA	NA	NA	NA	NA	NA	0.85184
JM5969 X JR3773	NA	NA	NA	NA	NA	1	NA	NA	1	1	1	NA	0.55449	0.50062	0.80931	NA	0.58194	0.25047	0.33399	0.07032	0.52034	NA	0.66722	1	0.37579	1	NA	1	1	1	1	0.14867
JM5969 X JC5411	NA	NA	NA	NA	NA	NA	NA	NA	NA	NA	NA	NA	NA	NA	1	NA	NA	NA	0.33566	0.07193	NA	NA	NA	NA	NA	NA	NA	NA	NA	NA	NA	0.12808
JM5969 X JM6882	0.28666	1	0.71507	0.67957	0.59964	1	NA	0.35093	1	NA	1	0.14221	0.86771	NA	1	NA	0.35145	0.05769	NA	0.28703	1	0.65769	1	1	0.339	1	1	1	1	1	1	0.1565
JM5969 X JR1165	0.82873	0.79807	0.88469	1	1	NA	NA	0.34739	0.46334	NA	1	0.16848	0.10107	NA	0.65489	NA	0.00972	0.65697	0.33487	0.25696	1	0.25448	1	1	0.72143	1	1	1	1	1	1	0.13721
JM5969 X JM7833	NA	NA	NA	NA	NA	NA	NA	NA	0.46633	NA	NA	NA	NA	NA	NA	NA	NA	NA	NA	0.21489	NA	NA	NA	NA	NA	NA	NA	NA	NA	NA	NA	0.15041
JM5969 X JR6439	0.88442	1	0.77263	1	1	1	NA	0.7884	0.37364	NA	NA	0.25046	0.5998	NA	1	NA	1	0.21436	0.3335	0.50043	NA	0.48685	1	1	1	1	0.71269	1	1	0.42705	1	0.87535
JM5969 X JH8454	NA	NA	NA	NA	0.4001	1	NA	NA	0.42624	NA	NA	0.50067	1	NA	NA	NA	0.42878	0.18429	NA	0.07037	0.67947	1	NA	NA	NA	NA	NA	1	NA	1	1	0.01765
JM5969 X JR6160	0.71298	1	0.31393	0.67896	1	1	NA	0.72338	0.28596	NA	1	0.17998	0.30982	1	1	NA	1	0.21272	1	0.60691	0.35237	1	1	1	0.30502	0.73386	0.19042	1	1	0.18958	1	0.15029
JM5969 X JH2096	NA	NA	NA	NA	NA	NA	NA	NA	NA	NA	NA	NA	NA	NA	NA	NA	0.14408	0.25004	NA	0.07022	NA	NA	NA	NA	NA	NA	NA	0.77755	NA	1	NA	0.00888
JM5969 X JH6044	1	1	0.77228	0.35662	0.74349	1	NA	1	0.67895	1	1	0.40047	0.19839	0.12354	1	NA	0.14343	0.24941	NA	0.07104	NA	NA	NA	NA	NA	NA	NA	0.77844	NA	1	NA	0.07878
JM5969 X JR3147	0.19751	0.79918	1	1	0.77288	NA	0.2006	0.71385	1	NA	0.73346	0.16689	0.88473	0.12309	0.42757	NA	0.28441	NA	1	0.25774	0.30689	1	1	1	0.838	1	1	1	0.4001	1	1	0.34877
JM5969 X JR1817	0.71467	1	0.77117	0.27207	0.51342	1	1	1	0.67951	1	0.73298	0.78712	0.77079	0.37422	1	NA	0.58044	0.06135	1	0.07171	0.22621	0.25623	0.26587	1	0.44475	1	1	1	1	1	0.18112	0.10973
JH8997 X JC7329	NA	NA	NA	NA	NA	NA	NA	NA	NA	NA	NA	NA	NA	NA	NA	NA	NA	NA	NA	NA	NA	NA	NA	NA	NA	NA	NA	0.22302	NA	NA	NA	0.22302
JH8997 X JM6166	NA	NA	NA	NA	NA	NA	NA	NA	NA	NA	NA	NA	NA	NA	0.57226	NA	NA	NA	NA	0.10683	NA	NA	NA	NA	NA	NA	NA	NA	NA	NA	NA	0.0704
JH8997 X JR4964	NA	NA	NA	NA	NA	NA	NA	NA	NA	NA	NA	NA	0.14307	1	NA	NA	NA	NA	NA	0.03645	NA	NA	0.40087	0.39931	NA	NA	NA	1	NA	NA	NA	0.02832
JH8997 X JR4616	1	NA	NA	NA	NA	1	NA	0.44482	1	0.16574	NA	0.64062	0.28611	0.12387	0.57145	NA	NA	NA	1	0.78631	1	0.57049	0.20186	0.39891	0.18265	NA	NA	1	NA	NA	NA	0.04646
JH8997 X JH4275	NA	NA	NA	NA	NA	1	NA	1	1	0.16697	NA	0.53515	0.14127	0.37559	1	NA	NA	NA	0.3988	0.0358	0.22914	0.14296	0.0664	0.40264	0.4601	NA	NA	0.44498	NA	NA	NA	6e-05
JH8997 X JH8651	1	NA	NA	NA	NA	0.3346	NA	1	NA	NA	NA	NA	0.52514	1	NA	NA	NA	NA	NA	0.10695	NA	1	0.59939	NA	NA	NA	NA	1	NA	NA	NA	0.11913
JH8997 X JH9190	0.42797	NA	NA	NA	NA	0.33279	NA	0.55569	0.49999	1	1	0.53528	0.52201	0.24975	1	NA	NA	NA	0.69985	0.12957	0.671	0.57001	0.46826	1	0.27708	NA	NA	1	NA	NA	NA	0.01544
JH8997 X JC2995	NA	NA	NA	NA	NA	NA	NA	NA	NA	NA	NA	NA	NA	NA	NA	NA	NA	NA	1	0.28571	NA	NA	NA	NA	NA	NA	NA	NA	NA	NA	NA	0.42808
JH8997 X JR3773	NA	NA	NA	NA	NA	0.33413	NA	NA	0.12394	1	1	NA	0.80978	0.49939	0.57048	NA	NA	NA	0.49866	0.03636	0.86693	NA	0.49846	0.40145	1	NA	NA	0.55488	NA	NA	NA	0.0299
JH8997 X JC5411	NA	NA	NA	NA	NA	NA	NA	NA	NA	NA	NA	NA	NA	NA	1	NA	NA	NA	0.4988	0.03566	NA	NA	NA	NA	NA	NA	NA	NA	NA	NA	NA	0.05381
JH8997 X JM6882	1	NA	NA	NA	NA	1	NA	0.55873	0.37623	NA	1	0.28546	0.09535	NA	1	NA	NA	NA	NA	0.25049	1	1	0.2411	1	1	NA	NA	1	NA	NA	NA	0.20207
JH8997 X JR1165	1	NA	NA	NA	NA	NA	NA	0.55602	0.12599	NA	1	0.34417	0.71503	NA	1	NA	NA	NA	0.4999	0.07085	0.30722	0.1429	1	1	0.42697	NA	NA	0.77447	NA	NA	NA	0.02504
JH8997 X JM7833	NA	NA	NA	NA	NA	NA	NA	NA	1	NA	NA	NA	NA	NA	NA	NA	NA	NA	NA	0.10724	NA	NA	NA	NA	NA	NA	NA	NA	NA	NA	NA	0.15231
JH8997 X JR6439	1	NA	NA	NA	NA	1	NA	1	1	NA	NA	0.37431	0.56981	NA	1	NA	NA	NA	0.49837	0.285	NA	1	0.06688	0.39899	1	NA	NA	0.33275	NA	NA	NA	0.28049
JH8997 X JH8454	NA	NA	NA	NA	NA	1	NA	NA	1	NA	NA	0.28544	NA	NA	NA	NA	NA	NA	NA	0.28603	0.40192	1	1	NA	NA	NA	NA	0.33249	NA	NA	NA	0.09361
JH8997 X JR6160	1	NA	NA	NA	NA	1	NA	1	1	NA	1	0.42827	1	1	1	NA	NA	NA	1	0.82329	0.62681	0.285	0.70235	1	1	NA	NA	0.55786	NA	NA	NA	0.70183
JH8997 X JH2096	NA	NA	NA	NA	NA	NA	NA	NA	NA	NA	NA	NA	NA	NA	NA	NA	NA	NA	NA	0.03565	NA	NA	NA	NA	NA	NA	NA	1	NA	NA	NA	0.06349
JH8997 X JH6044	0.42975	NA	NA	NA	NA	1	NA	1	1	0.16679	1	0.21311	0.57182	0.12466	0.28819	NA	NA	NA	NA	0.03592	NA	NA	NA	NA	NA	NA	NA	1	NA	NA	NA	0.00414
JH8997 X JR3147	0.57085	NA	NA	NA	NA	NA	NA	0.55474	0.12519	NA	1	0.3447	0.71435	0.12321	1	NA	NA	NA	1	0.07218	0.08573	0.2862	0.20163	1	0.29434	NA	NA	0.44626	NA	NA	NA	0.00084
JH8997 X JR1817	1	NA	NA	NA	NA	1	NA	1	1	1	1	0.6416	1	0.37493	0.82881	NA	NA	NA	1	0.17902	0.0677	1	0.80073	1	0.33525	NA	NA	0.77747	NA	NA	NA	0.43736
JC7329 X JM6166	NA	NA	NA	NA	NA	NA	NA	NA	NA	NA	NA	NA	NA	NA	NA	NA	NA	NA	NA	NA	NA	NA	NA	NA	NA	NA	NA	NA	NA	NA	NA	NA
JC7329 X JR4964	NA	NA	NA	NA	NA	NA	NA	NA	NA	NA	NA	NA	NA	NA	NA	NA	NA	NA	NA	NA	NA	NA	NA	NA	NA	NA	NA	1	NA	NA	NA	1
JC7329 X JR4616	NA	NA	NA	NA	NA	NA	NA	NA	NA	NA	NA	NA	NA	NA	NA	NA	NA	NA	NA	NA	NA	NA	NA	NA	NA	NA	NA	1	NA	NA	NA	1
JC7329 X JH4275	NA	NA	NA	NA	NA	NA	NA	NA	NA	NA	NA	NA	NA	NA	NA	NA	NA	NA	NA	NA	NA	NA	NA	NA	NA	NA	NA	0.16617	NA	NA	NA	0.16617
JC7329 X JH8651	NA	NA	NA	NA	NA	NA	NA	NA	NA	NA	NA	NA	NA	NA	NA	NA	NA	NA	NA	NA	NA	NA	NA	NA	NA	NA	NA	1	NA	NA	NA	1
JC7329 X JH9190	NA	NA	NA	NA	NA	NA	NA	NA	NA	NA	NA	NA	NA	NA	NA	NA	NA	NA	NA	NA	NA	NA	NA	NA	NA	NA	NA	0.55764	NA	NA	NA	0.55764
JC7329 X JC2995	NA	NA	NA	NA	NA	NA	NA	NA	NA	NA	NA	NA	NA	NA	NA	NA	NA	NA	NA	NA	NA	NA	NA	NA	NA	NA	NA	NA	NA	NA	NA	NA
JC7329 X JR3773	NA	NA	NA	NA	NA	NA	NA	NA	NA	NA	NA	NA	NA	NA	NA	NA	NA	NA	NA	NA	NA	NA	NA	NA	NA	NA	NA	1	NA	NA	NA	1
JC7329 X JC5411	NA	NA	NA	NA	NA	NA	NA	NA	NA	NA	NA	NA	NA	NA	NA	NA	NA	NA	NA	NA	NA	NA	NA	NA	NA	NA	NA	NA	NA	NA	NA	NA
JC7329 X JM6882	NA	NA	NA	NA	NA	NA	NA	NA	NA	NA	NA	NA	NA	NA	NA	NA	NA	NA	NA	NA	NA	NA	NA	NA	NA	NA	NA	1	NA	NA	NA	1
JC7329 X JR1165	NA	NA	NA	NA	NA	NA	NA	NA	NA	NA	NA	NA	NA	NA	NA	NA	NA	NA	NA	NA	NA	NA	NA	NA	NA	NA	NA	0.61112	NA	NA	NA	0.61112
JC7329 X JM7833	NA	NA	NA	NA	NA	NA	NA	NA	NA	NA	NA	NA	NA	NA	NA	NA	NA	NA	NA	NA	NA	NA	NA	NA	NA	NA	NA	NA	NA	NA	NA	NA
JC7329 X JR6439	NA	NA	NA	NA	NA	NA	NA	NA	NA	NA	NA	NA	NA	NA	NA	NA	NA	NA	NA	NA	NA	NA	NA	NA	NA	NA	NA	0.02772	NA	NA	NA	0.02772
JC7329 X JH8454	NA	NA	NA	NA	NA	NA	NA	NA	NA	NA	NA	NA	NA	NA	NA	NA	NA	NA	NA	NA	NA	NA	NA	NA	NA	NA	NA	0.58574	NA	NA	NA	0.58574
JC7329 X JR6160	NA	NA	NA	NA	NA	NA	NA	NA	NA	NA	NA	NA	NA	NA	NA	NA	NA	NA	NA	NA	NA	NA	NA	NA	NA	NA	NA	1	NA	NA	NA	1
JC7329 X JH2096	NA	NA	NA	NA	NA	NA	NA	NA	NA	NA	NA	NA	NA	NA	NA	NA	NA	NA	NA	NA	NA	NA	NA	NA	NA	NA	NA	0.2202	NA	NA	NA	0.2202
JC7329 X JH6044	NA	NA	NA	NA	NA	NA	NA	NA	NA	NA	NA	NA	NA	NA	NA	NA	NA	NA	NA	NA	NA	NA	NA	NA	NA	NA	NA	0.22272	NA	NA	NA	0.22272
JC7329 X JR3147	NA	NA	NA	NA	NA	NA	NA	NA	NA	NA	NA	NA	NA	NA	NA	NA	NA	NA	NA	NA	NA	NA	NA	NA	NA	NA	NA	0.1942	NA	NA	NA	0.1942
JC7329 X JR1817	NA	NA	NA	NA	NA	NA	NA	NA	NA	NA	NA	NA	NA	NA	NA	NA	NA	NA	NA	NA	NA	NA	NA	NA	NA	NA	NA	0.61054	NA	NA	NA	0.61054
JM6166 X JR4964	NA	NA	NA	NA	NA	NA	NA	NA	NA	NA	NA	NA	NA	NA	NA	NA	NA	NA	NA	0.3584	NA	NA	NA	NA	NA	NA	NA	NA	NA	NA	NA	0.3584
JM6166 X JR4616	NA	NA	NA	NA	NA	NA	NA	NA	NA	NA	NA	NA	NA	NA	0.52505	NA	NA	NA	NA	0.46397	NA	NA	NA	NA	NA	NA	NA	NA	NA	NA	NA	0.26945
JM6166 X JH4275	NA	NA	NA	NA	NA	NA	NA	NA	NA	NA	NA	NA	NA	NA	1	NA	NA	NA	NA	0.03527	NA	NA	NA	NA	NA	NA	NA	NA	NA	NA	NA	0.06204
JM6166 X JH8651	NA	NA	NA	NA	NA	NA	NA	NA	NA	NA	NA	NA	NA	NA	NA	NA	NA	NA	NA	0.03548	NA	NA	NA	NA	NA	NA	NA	NA	NA	NA	NA	0.03548
JM6166 X JH9190	NA	NA	NA	NA	NA	NA	NA	NA	NA	NA	NA	NA	NA	NA	1	NA	NA	NA	NA	0.2149	NA	NA	NA	NA	NA	NA	NA	NA	NA	NA	NA	0.43817
JM6166 X JC2995	NA	NA	NA	NA	NA	NA	NA	NA	NA	NA	NA	NA	NA	NA	NA	NA	NA	NA	NA	1	NA	NA	NA	NA	NA	NA	NA	NA	NA	NA	NA	1
JM6166 X JR3773	NA	NA	NA	NA	NA	NA	NA	NA	NA	NA	NA	NA	NA	NA	0.52317	NA	NA	NA	NA	0.03561	NA	NA	NA	NA	NA	NA	NA	NA	NA	NA	NA	0.01862
JM6166 X JC5411	NA	NA	NA	NA	NA	NA	NA	NA	NA	NA	NA	NA	NA	NA	1	NA	NA	NA	NA	0.03554	NA	NA	NA	NA	NA	NA	NA	NA	NA	NA	NA	0.06221
JM6166 X JM6882	NA	NA	NA	NA	NA	NA	NA	NA	NA	NA	NA	NA	NA	NA	1	NA	NA	NA	NA	0.21543	NA	NA	NA	NA	NA	NA	NA	NA	NA	NA	NA	0.21543
JM6166 X JR1165	NA	NA	NA	NA	NA	NA	NA	NA	NA	NA	NA	NA	NA	NA	1	NA	NA	NA	NA	0.21425	NA	NA	NA	NA	NA	NA	NA	NA	NA	NA	NA	0.25479
JM6166 X JM7833	NA	NA	NA	NA	NA	NA	NA	NA	NA	NA	NA	NA	NA	NA	NA	NA	NA	NA	NA	0.03553	NA	NA	NA	NA	NA	NA	NA	NA	NA	NA	NA	0.03553
JM6166 X JR6439	NA	NA	NA	NA	NA	NA	NA	NA	NA	NA	NA	NA	NA	NA	0.57293	NA	NA	NA	NA	0.10601	NA	NA	NA	NA	NA	NA	NA	NA	NA	NA	NA	0.0606
JM6166 X JH8454	NA	NA	NA	NA	NA	NA	NA	NA	NA	NA	NA	NA	NA	NA	NA	NA	NA	NA	NA	NA	NA	NA	NA	NA	NA	NA	NA	NA	NA	NA	NA	NA
JM6166 X JR6160	NA	NA	NA	NA	NA	NA	NA	NA	NA	NA	NA	NA	NA	NA	1	NA	NA	NA	NA	0.35677	NA	NA	NA	NA	NA	NA	NA	NA	NA	NA	NA	0.35677
JM6166 X JH2096	NA	NA	NA	NA	NA	NA	NA	NA	NA	NA	NA	NA	NA	NA	NA	NA	NA	NA	NA	0.03551	NA	NA	NA	NA	NA	NA	NA	NA	NA	NA	NA	0.03551
JM6166 X JH6044	NA	NA	NA	NA	NA	NA	NA	NA	NA	NA	NA	NA	NA	NA	1	NA	NA	NA	NA	0.03573	NA	NA	NA	NA	NA	NA	NA	NA	NA	NA	NA	0.0562
JM6166 X JR3147	NA	NA	NA	NA	NA	NA	NA	NA	NA	NA	NA	NA	NA	NA	NA	NA	NA	NA	NA	0.03521	NA	NA	NA	NA	NA	NA	NA	NA	NA	NA	NA	0.03521
JM6166 X JR1817	NA	NA	NA	NA	NA	NA	NA	NA	NA	NA	NA	NA	NA	NA	1	NA	NA	NA	NA	0.10785	NA	NA	NA	NA	NA	NA	NA	NA	NA	NA	NA	0.56158
JR4964 X JR4616	NA	NA	NA	NA	NA	NA	NA	NA	NA	NA	NA	NA	0.20063	0.35699	NA	NA	0.28555	NA	NA	1	NA	NA	0.49936	1	NA	NA	NA	0.5836	NA	NA	NA	0.29497
JR4964 X JH4275	NA	NA	NA	NA	NA	NA	NA	NA	NA	NA	NA	NA	0.02838	0.64325	NA	NA	0.7148	NA	NA	0.21489	NA	NA	0.332	1	NA	NA	NA	0.40496	NA	NA	NA	0.01309
JR4964 X JH8651	NA	NA	NA	NA	NA	NA	NA	NA	NA	NA	NA	NA	NA	1	NA	NA	1	NA	NA	0.35595	NA	NA	1	NA	NA	NA	NA	0.33362	NA	NA	NA	0.55875
JR4964 X JH9190	NA	NA	NA	NA	NA	NA	NA	NA	NA	NA	NA	NA	1	0.46565	NA	NA	0.42959	NA	NA	0.11346	NA	NA	0.33426	0.59841	NA	NA	NA	0.762	NA	NA	NA	0.04566
JR4964 X JC2995	NA	NA	NA	NA	NA	NA	NA	NA	NA	NA	NA	NA	NA	NA	NA	NA	NA	NA	NA	1	NA	NA	NA	NA	NA	NA	NA	NA	NA	NA	NA	1
JR4964 X JR3773	NA	NA	NA	NA	NA	NA	NA	NA	NA	NA	NA	NA	1	0.21463	NA	NA	0.14313	NA	NA	0.21179	NA	NA	1	1	NA	NA	NA	0.42653	NA	NA	NA	0.23207
JR4964 X JC5411	NA	NA	NA	NA	NA	NA	NA	NA	NA	NA	NA	NA	NA	NA	NA	NA	NA	NA	NA	0.21676	NA	NA	NA	NA	NA	NA	NA	NA	NA	NA	NA	0.21676
JR4964 X JM6882	NA	NA	NA	NA	NA	NA	NA	NA	NA	NA	NA	NA	0.19839	NA	NA	NA	0.71294	NA	NA	0.1426	NA	NA	0.67892	1	NA	NA	NA	0.66674	NA	NA	NA	0.12173
JR4964 X JR1165	NA	NA	NA	NA	NA	NA	NA	NA	NA	NA	NA	NA	1	NA	NA	NA	0.80789	NA	NA	0.11424	NA	NA	1	1	NA	NA	NA	0.445	NA	NA	NA	0.4087
JR4964 X JM7833	NA	NA	NA	NA	NA	NA	NA	NA	NA	NA	NA	NA	NA	NA	NA	NA	NA	NA	NA	0.35727	NA	NA	NA	NA	NA	NA	NA	NA	NA	NA	NA	0.35727
JR4964 X JR6439	NA	NA	NA	NA	NA	NA	NA	NA	NA	NA	NA	NA	1	NA	NA	NA	0.28513	NA	NA	0.67873	NA	NA	0.33202	1	NA	NA	NA	0.2875	NA	NA	NA	0.19436
JR4964 X JH8454	NA	NA	NA	NA	NA	NA	NA	NA	NA	NA	NA	NA	NA	NA	NA	NA	1	NA	NA	0.07159	NA	NA	1	NA	NA	NA	NA	0.76278	NA	NA	NA	0.40261
JR4964 X JR6160	NA	NA	NA	NA	NA	NA	NA	NA	NA	NA	NA	NA	1	0.14432	NA	NA	0.52558	NA	NA	1	NA	NA	0.50216	1	NA	NA	NA	0.68972	NA	NA	NA	0.19287
JR4964 X JH2096	NA	NA	NA	NA	NA	NA	NA	NA	NA	NA	NA	NA	NA	NA	NA	NA	0.52409	NA	NA	0.21495	NA	NA	NA	NA	NA	NA	NA	0.33446	NA	NA	NA	0.10645
JR4964 X JH6044	NA	NA	NA	NA	NA	NA	NA	NA	NA	NA	NA	NA	0.39952	1	NA	NA	0.52397	NA	NA	0.21441	NA	NA	NA	NA	NA	NA	NA	0.33385	NA	NA	NA	0.19499
JR4964 X JR3147	NA	NA	NA	NA	NA	NA	NA	NA	NA	NA	NA	NA	0.82838	1	NA	NA	0.28313	NA	NA	0.01367	NA	NA	0.33379	1	NA	NA	NA	0.5226	NA	NA	NA	0.0826
JR4964 X JR1817	NA	NA	NA	NA	NA	NA	NA	NA	NA	NA	NA	NA	1	1	NA	NA	0.33323	NA	NA	0.08944	NA	NA	1	1	NA	NA	NA	1	NA	NA	NA	0.80659
JR4616 X JH4275	NA	NA	1	1	1	1	NA	0.20595	1	0.16598	NA	1	0.1415	0.07246	0.52379	NA	0.82965	1	0.39969	0.67974	0.65653	0.57084	0.06735	1	0.46065	NA	NA	0.72305	NA	0.88571	0.73388	0.07016
JR4616 X JH8651	1	0.59933	0.42836	1	0.7132	1	NA	0.6826	NA	NA	NA	NA	0.28514	0.50225	NA	NA	0.09579	0.46133	NA	0.46336	NA	0.14208	0.60094	NA	NA	0.20074	1	0.22231	NA	0.88646	1	0.01983
JR4616 X JH9190	0.71431	0.60088	1	1	NA	1	NA	1	0.28592	1	NA	1	1	0.10846	1	NA	0.48587	0.25125	0.09915	0.74428	0.88547	0.00904	0.46839	0.39961	0.27742	0.59997	1	0.47305	NA	1	1	0.0486
JR4616 X JC2995	NA	1	NA	NA	NA	NA	NA	NA	NA	NA	NA	NA	NA	NA	NA	NA	NA	NA	0.40067	1	NA	NA	NA	NA	NA	NA	NA	NA	NA	NA	NA	0.87216
JR4616 X JR3773	NA	NA	NA	NA	NA	1	NA	NA	0.57117	1	NA	NA	1	0.01482	1	NA	0.11373	0.25013	0.33292	0.6777	0.73272	NA	0.49768	1	0.33303	1	NA	0.2789	NA	1	0.73518	0.01367
JR4616 X JC5411	NA	NA	NA	NA	NA	NA	NA	NA	NA	NA	NA	NA	NA	NA	0.52661	NA	NA	NA	0.33296	0.67828	NA	NA	NA	NA	NA	NA	NA	NA	NA	NA	NA	0.15731
JR4616 X JM6882	0.2852	1	1	0.39401	0.80903	1	NA	0.62023	1	NA	NA	0.64185	0.05015	NA	1	NA	1	NA	NA	0.74294	1	1	1	1	0.61919	1	0.40934	0.61105	NA	0.20029	1	0.33577
JR4616 X JR1165	1	1	1	0.05705	0.28719	NA	NA	0.61957	0.64339	NA	NA	0.63925	0.70082	NA	1	NA	1	0.22901	0.33392	0.91355	1	0.8841	1	1	1	0.20035	1	1	NA	0.02827	1	0.39957
JR4616 X JM7833	NA	NA	NA	NA	NA	NA	NA	NA	0.57106	NA	NA	NA	NA	NA	NA	NA	NA	NA	NA	0.46319	NA	NA	NA	NA	NA	NA	NA	NA	NA	NA	NA	0.29916
JR4616 X JR6439	0.62159	0.59946	1	0.42784	0.85694	1	NA	0.78877	0.2498	NA	NA	0.24922	1	NA	0.28433	NA	0.62609	0.46342	0.66684	0.35748	NA	1	0.06698	1	0.04799	1	1	0.2505	NA	0.48672	0.39974	0.02118
JR4616 X JH8454	NA	NA	NA	NA	0.71399	1	NA	NA	0.64217	NA	NA	1	1	NA	NA	NA	0.28457	0.38858	NA	0.67846	1	0.28695	1	NA	NA	NA	NA	0.08358	NA	1	0.24574	0.05307
JR4616 X JR6160	1	0.60038	1	0.39362	0.7146	1	NA	1	0.07053	NA	NA	1	1	0.35842	1	NA	0.18978	0.46262	1	0.57116	0.88538	1	0.70147	1	1	0.19906	1	0.19611	NA	0.62836	1	0.19407
JR4616 X JH2096	NA	NA	NA	NA	NA	NA	NA	NA	NA	NA	NA	NA	NA	NA	NA	NA	0.04792	0.25088	NA	0.67961	NA	NA	NA	NA	NA	NA	NA	1	NA	0.08433	NA	0.00567
JR4616 X JH6044	0.81057	0.20084	1	0.74362	0.57243	1	NA	0.21269	0.21352	0.16666	NA	1	0.0991	0.12643	1	NA	0.04713	0.24929	NA	0.67894	NA	NA	NA	NA	NA	NA	NA	1	NA	0.08592	NA	0.00036
JR4616 X JR3147	1	1	1	0.05652	1	NA	NA	1	1	NA	NA	0.64136	1	0.12575	1	NA	0.51309	NA	0.6005	0.4005	0.26646	0.28617	1	1	0.4674	0.2005	0.31441	0.16724	NA	0.88592	1	0.17352
JR4616 X JR1817	0.52342	0.39943	0.43007	1	0.2877	1	NA	0.7122	1	1	NA	1	1	0.87196	1	NA	0.8865	0.59234	1	1	0.73485	0.88524	0.19804	1	1	0.20026	1	1	NA	1	1	0.90918
JH4275 X JH8651	NA	NA	1	NA	1	1	NA	1	NA	NA	NA	NA	0.14357	0.3734	NA	1	0.71561	0.46326	NA	0.03552	NA	1	0.46718	NA	NA	NA	NA	0.44556	0.6009	0.06691	0.73332	0.0195
JH4275 X JH9190	NA	NA	1	1	NA	1	NA	1	1	1	NA	0.00337	1	0.64197	1	1	0.77091	1	0.39995	0.07076	0.14246	0.56942	0.73311	1	1	NA	NA	0.90425	NA	0.42762	0.73469	0.11953
JH4275 X JC2995	NA	NA	NA	NA	NA	NA	NA	NA	NA	NA	NA	NA	NA	NA	NA	NA	NA	NA	1	1	NA	NA	NA	NA	NA	NA	NA	NA	NA	NA	NA	1
JH4275 X JR3773	NA	NA	NA	NA	NA	1	NA	NA	1	1	NA	NA	1	0.07198	1	NA	0.37139	1	0.59981	0.03599	0.65774	NA	0.33175	1	1	NA	NA	0.35749	1	0.58147	1	0.28337
JH4275 X JC5411	NA	NA	NA	NA	NA	NA	NA	NA	NA	NA	NA	NA	NA	NA	NA	NA	NA	NA	0.59967	0.03555	NA	NA	NA	NA	NA	NA	NA	NA	NA	NA	NA	0.02117
JH4275 X JM6882	NA	NA	1	0.64289	1	1	NA	1	1	NA	NA	1	0.14305	NA	1	NA	0.1983	0.58141	NA	0.2145	1	1	0.46679	1	0.92813	NA	NA	0.93651	1	1	1	0.79444
JH4275 X JR1165	NA	NA	0.57159	0.56981	0.5681	NA	NA	1	1	NA	NA	1	0.48305	NA	1	NA	0.54287	1	0.60034	0.21566	1	0.14377	1	1	0.40466	NA	NA	0.2806	1	0.57967	1	0.36051
JH4275 X JM7833	NA	NA	NA	NA	NA	NA	NA	NA	0.25007	NA	NA	NA	NA	NA	NA	NA	NA	NA	NA	0.03543	NA	NA	NA	NA	NA	NA	NA	NA	NA	NA	NA	0.00888
JH4275 X JR6439	NA	NA	1	1	0.57319	1	NA	1	1	NA	NA	0.50055	1	NA	0.28555	NA	0.20089	0.46275	1	0.10562	NA	1	0.06693	1	1	NA	NA	0.04705	1	1	0.19739	0.0462
JH4275 X JH8454	NA	NA	NA	NA	1	1	NA	NA	NA	NA	NA	1	NA	NA	NA	NA	0.42991	1	NA	NA	1	1	1	NA	NA	NA	NA	0.40419	NA	1	1	0.65606
JH4275 X JR6160	NA	NA	1	0.64486	0.4294	1	NA	1	0.6245	NA	NA	0.48856	1	0.6418	NA	NA	1	0.46354	1	0.35739	0.82902	0.28731	0.2008	1	1	NA	NA	0.76195	1	0.3137	0.72969	0.09233
JH4275 X JH2096	NA	NA	NA	NA	NA	NA	NA	NA	NA	NA	NA	NA	NA	NA	NA	NA	0.71517	1	NA	0.03615	NA	NA	NA	NA	NA	NA	NA	0.44561	NA	1	NA	0.08351
JH4275 X JH6044	NA	NA	0.57022	0.50087	1	1	NA	1	0.50092	0.16664	NA	0.61435	0.22873	0.37577	0.52536	NA	0.71282	1	NA	0.03531	NA	NA	NA	NA	NA	NA	NA	0.44513	NA	1	NA	0.03916
JH4275 X JR3147	NA	NA	1	0.57015	1	NA	NA	0.52176	1	NA	NA	1	1	0.37539	1	NA	0.11434	NA	1	0.07182	0.02841	0.28436	1	0.10027	0.67698	NA	NA	0.21524	1	0.06673	0.73295	0.00858
JH4275 X JR1817	NA	NA	1	1	1	1	NA	0.45706	1	1	NA	0.68116	1	0.57204	0.71469	NA	0.54341	0.28675	1	0.14292	0.08541	1	0.60015	1	1	NA	NA	1	0.19999	1	1	0.56522
JH8651 X JH9190	1	0.01698	0.57163	0.37339	NA	0.33317	NA	1	NA	NA	NA	NA	1	1	NA	1	0.14335	0.25047	NA	0.21452	NA	0.14249	0.19924	NA	NA	0.59841	NA	0.22426	NA	0.43085	1	0.00069
JH8651 X JC2995	NA	0.50013	NA	NA	NA	NA	NA	NA	NA	NA	NA	NA	NA	NA	NA	NA	NA	NA	NA	1	NA	NA	NA	NA	NA	NA	NA	NA	NA	NA	NA	0.73212
JH8651 X JR3773	NA	NA	NA	NA	NA	0.33131	NA	NA	NA	NA	NA	NA	0.80935	0.50022	NA	NA	0.04735	0.24913	NA	0.03634	NA	NA	1	NA	NA	1	NA	0.11241	1	0.58087	0.73379	3e-05
JH8651 X JC5411	NA	NA	NA	NA	NA	NA	NA	NA	NA	NA	NA	NA	NA	NA	NA	NA	NA	NA	NA	0.0355	NA	NA	NA	NA	NA	NA	NA	NA	NA	NA	NA	0.0355
JH8651 X JM6882	1	1	1	0.82076	NA	1	NA	0.18883	NA	NA	NA	NA	0.28443	NA	NA	NA	0.71381	0.35819	NA	0.21394	NA	1	1	NA	NA	1	0.59895	0.33238	0.60021	0.3724	1	0.20523
JH8651 X JR1165	1	1	0.71462	1	NA	NA	NA	0.57094	NA	NA	NA	NA	0.57087	NA	NA	NA	0.23777	1	NA	0.21505	NA	0.25592	1	NA	NA	0.59951	1	NA	1	1	1	0.77681
JH8651 X JM7833	NA	NA	NA	NA	NA	NA	NA	NA	NA	NA	NA	NA	NA	NA	NA	NA	NA	NA	NA	0.0361	NA	NA	NA	NA	NA	NA	NA	NA	NA	NA	NA	0.0361
JH8651 X JR6439	0.4275	0.79863	0.1423	1	1	1	NA	0.68181	NA	NA	NA	NA	0.28562	NA	NA	NA	0.28511	0.03603	NA	0.10664	NA	1	0.4663	NA	NA	0.19932	NA	0.10991	0.20115	1	0.39948	0.00078
JH8651 X JH8454	NA	NA	NA	NA	NA	1	NA	NA	NA	NA	NA	NA	NA	NA	NA	NA	0.28418	0.46401	NA	NA	NA	0.42799	0.32998	NA	NA	NA	NA	0.33427	NA	1	1	0.03551
JH8651 X JR6160	0.14081	1	0.71301	0.28487	1	1	NA	0.16586	NA	NA	NA	NA	0.4767	1	NA	NA	0.52535	0.0356	NA	0.35659	NA	1	1	NA	NA	0.33386	0.14181	0.22269	1	0.11562	0.2437	0.00264
JH8651 X JH2096	NA	NA	NA	NA	NA	NA	NA	NA	NA	NA	NA	NA	NA	NA	NA	NA	0.04732	0.24802	NA	0.03651	NA	NA	NA	NA	NA	NA	NA	1	NA	1	NA	0.00356
JH8651 X JH6044	1	0.46672	0.28506	0.71515	1	1	NA	0.35643	NA	NA	NA	NA	0.28562	1	NA	NA	0.0483	0.25135	NA	0.0364	NA	NA	NA	NA	NA	NA	NA	1	NA	1	NA	0.01993
JH8651 X JR3147	0.31293	1	1	1	0.37358	NA	NA	1	NA	NA	NA	NA	1	1	NA	NA	0.28445	NA	NA	0.03526	NA	1	0.46743	NA	NA	0.33839	0.80057	0.44603	1	0.0094	0.24515	0.03207
JH8651 X JR1817	0.42815	1	0.04783	0.39254	0.82917	1	NA	0.45969	NA	NA	NA	NA	1	1	NA	NA	0.61962	0.10685	NA	0.10693	NA	1	0.20027	NA	NA	0.33389	1	1	0.40034	0.58033	1	0.06307
JH9190 X JC2995	NA	0.49915	NA	NA	NA	NA	NA	NA	NA	NA	NA	NA	NA	NA	NA	NA	NA	NA	0.39745	1	NA	NA	NA	NA	NA	NA	NA	NA	NA	NA	NA	0.37935
JH9190 X JR3773	NA	NA	NA	NA	NA	0.33526	NA	NA	1	1	0.69674	NA	1	0.21318	1	NA	0.02832	0.12687	0.30157	0.07136	0.24283	NA	1	1	0.90564	1	NA	0.77146	NA	1	0.73457	0.02634
JH9190 X JC5411	NA	NA	NA	NA	NA	NA	NA	NA	NA	NA	NA	NA	NA	NA	1	NA	NA	NA	0.30012	0.07151	NA	NA	NA	NA	NA	NA	NA	NA	NA	NA	NA	0.06748
JH9190 X JM6882	0.427	1	1	1	NA	1	NA	1	0.71408	NA	1	0.39151	0.19069	NA	NA	NA	0.48429	NA	NA	0.65514	1	1	1	1	1	0.39897	NA	0.73081	NA	0.31649	1	0.53512
JH9190 X JR1165	1	1	0.82644	0.49814	NA	NA	NA	0.20057	1	NA	1	0.5353	1	NA	0.42895	NA	0.25806	0.62477	0.30047	0.85678	1	0.42692	1	1	0.37951	1	0.52377	1	NA	1	1	0.65016
JH9190 X JM7833	NA	NA	NA	NA	NA	NA	NA	NA	0.85677	NA	NA	NA	NA	NA	NA	NA	NA	NA	NA	0.21383	NA	NA	NA	NA	NA	NA	NA	NA	NA	NA	NA	0.25488
JH9190 X JR6439	0.54294	0.79826	0.11452	1	NA	1	NA	0.58611	0.50047	NA	NA	0.50073	1	NA	1	NA	0.48741	0.25111	0.60143	0.57179	NA	1	0.73403	1	0.90481	1	0.04695	0.20632	NA	0.65762	0.40171	0.02111
JH9190 X JH8454	NA	NA	NA	NA	NA	1	NA	NA	0.66555	NA	NA	0.25057	1	NA	NA	NA	1	0.25137	NA	0.03602	0.75889	0.57016	1	NA	NA	NA	NA	0.71483	NA	1	1	0.04405
JH9190 X JR6160	1	1	0.22857	0.37491	NA	1	NA	0.27822	1	NA	1	0.29326	1	0.46506	1	NA	1	0.25016	1	1	0.1153	1	1	1	1	0.46708	0.47852	0.3233	NA	0.19809	1	0.03298
JH9190 X JH2096	NA	NA	NA	NA	NA	NA	NA	NA	NA	NA	NA	NA	NA	NA	NA	NA	0.4324	0.12296	NA	0.0719	NA	NA	NA	NA	NA	NA	NA	1	NA	1	NA	0.06577
JH9190 X JH6044	0.54203	0.46719	0.74413	1	NA	1	NA	0.74383	0.54296	1	0.60033	0.61359	0.28483	0.25168	1	NA	0.42732	0.12462	NA	0.07037	NA	NA	NA	NA	NA	NA	NA	1	NA	1	NA	0.03845
JH9190 X JR3147	1	1	1	0.49902	NA	NA	1	0.48499	1	NA	1	0.5362	1	0.25113	1	NA	0.42865	NA	0.60133	0.28575	0.07124	0.09524	0.73131	1	1	0.46573	0.14329	1	NA	0.42919	1	0.15727
JH9190 X JR1817	1	1	0.65806	0.12495	NA	1	1	1	1	1	1	0.68043	0.14258	0.35744	0.42856	NA	0.02836	0.37654	1	0.5876	0.41678	1	1	1	0.81051	0.46728	0.57236	1	NA	0.40896	1	0.23254
JC2995 X JR3773	NA	NA	NA	NA	NA	NA	NA	NA	NA	NA	NA	NA	NA	NA	NA	NA	NA	NA	NA	1	NA	NA	NA	NA	NA	NA	NA	NA	NA	NA	NA	1
JC2995 X JC5411	NA	NA	NA	NA	NA	NA	NA	NA	NA	NA	NA	NA	NA	NA	NA	NA	NA	NA	NA	1	NA	NA	NA	NA	NA	NA	NA	NA	NA	NA	NA	1
JC2995 X JM6882	NA	1	NA	NA	NA	NA	NA	NA	NA	NA	NA	NA	NA	NA	NA	NA	NA	NA	NA	1	NA	NA	NA	NA	NA	NA	NA	NA	NA	NA	NA	1
JC2995 X JR1165	NA	1	NA	NA	NA	NA	NA	NA	NA	NA	NA	NA	NA	NA	NA	NA	NA	NA	NA	0.21427	NA	NA	NA	NA	NA	NA	NA	NA	NA	NA	NA	0.4054
JC2995 X JM7833	NA	NA	NA	NA	NA	NA	NA	NA	NA	NA	NA	NA	NA	NA	NA	NA	NA	NA	NA	1	NA	NA	NA	NA	NA	NA	NA	NA	NA	NA	NA	1
JC2995 X JR6439	NA	0.49919	NA	NA	NA	NA	NA	NA	NA	NA	NA	NA	NA	NA	NA	NA	NA	NA	NA	1	NA	NA	NA	NA	NA	NA	NA	NA	NA	NA	NA	0.82008
JC2995 X JH8454	NA	NA	NA	NA	NA	NA	NA	NA	NA	NA	NA	NA	NA	NA	NA	NA	NA	NA	NA	1	NA	NA	NA	NA	NA	NA	NA	NA	NA	NA	NA	1
JC2995 X JR6160	NA	0.33165	NA	NA	NA	NA	NA	NA	NA	NA	NA	NA	NA	NA	NA	NA	NA	NA	NA	0.89106	NA	NA	NA	NA	NA	NA	NA	NA	NA	NA	NA	0.29581
JC2995 X JH2096	NA	NA	NA	NA	NA	NA	NA	NA	NA	NA	NA	NA	NA	NA	NA	NA	NA	NA	NA	1	NA	NA	NA	NA	NA	NA	NA	NA	NA	NA	NA	1
JC2995 X JH6044	NA	0.33131	NA	NA	NA	NA	NA	NA	NA	NA	NA	NA	NA	NA	NA	NA	NA	NA	NA	1	NA	NA	NA	NA	NA	NA	NA	NA	NA	NA	NA	0.35564
JC2995 X JR3147	NA	1	NA	NA	NA	NA	NA	NA	NA	NA	NA	NA	NA	NA	NA	NA	NA	NA	0.19989	0.78525	NA	NA	NA	NA	NA	NA	NA	NA	NA	NA	NA	0.70555
JC2995 X JR1817	NA	1	NA	NA	NA	NA	NA	NA	NA	NA	NA	NA	NA	NA	NA	NA	NA	NA	NA	0.35599	NA	NA	NA	NA	NA	NA	NA	NA	NA	NA	NA	0.35599
JR3773 X JC5411	NA	NA	NA	NA	NA	NA	NA	NA	NA	NA	NA	NA	NA	NA	1	NA	NA	NA	0.33242	0.03597	NA	NA	NA	NA	NA	NA	NA	NA	NA	NA	NA	0.03988
JR3773 X JM6882	NA	NA	NA	NA	NA	1	NA	NA	0.24937	NA	1	NA	1	NA	1	NA	0.88682	NA	NA	0.21419	1	NA	0.66777	1	0.78789	0.33536	NA	0.41158	1	0.73367	1	0.1866
JR3773 X JR1165	NA	NA	NA	NA	NA	NA	NA	NA	0.53451	NA	0.70187	NA	1	NA	1	NA	0.57947	0.62442	0.33165	0.21427	1	NA	1	0.40162	1	1	NA	0.22277	0.59808	1	0.59812	0.29776
JR3773 X JM7833	NA	NA	NA	NA	NA	NA	NA	NA	1	NA	NA	NA	NA	NA	NA	NA	NA	NA	NA	0.0357	NA	NA	NA	NA	NA	NA	NA	NA	NA	NA	NA	0.0357
JR3773 X JR6439	NA	NA	NA	NA	NA	1	NA	NA	1	NA	NA	NA	0.59991	NA	1	NA	0.11309	0.25001	0.33283	0.10692	NA	NA	0.33052	1	0.46657	0.33315	NA	0.4283	0.1986	0.20128	1	0.00159
JR3773 X JH8454	NA	NA	NA	NA	NA	1	NA	NA	0.53305	NA	NA	NA	1	NA	NA	NA	0.43001	0.24962	NA	NA	1	NA	1	NA	NA	NA	NA	0.40622	NA	1	0.20041	0.09632
JR3773 X JR6160	NA	NA	NA	NA	NA	1	NA	NA	0.48665	NA	1	NA	0.13225	0.21404	1	NA	0.33251	0.24947	1	0.35645	0.11496	NA	0.49921	1	1	0.33365	NA	0.96163	1	0.35186	1	0.01453
JR3773 X JH2096	NA	NA	NA	NA	NA	NA	NA	NA	NA	NA	NA	NA	NA	NA	NA	NA	0.14384	0.12511	NA	0.03536	NA	NA	NA	NA	NA	NA	NA	1	NA	1	NA	0.00428
JR3773 X JH6044	NA	NA	NA	NA	NA	1	NA	NA	0.27226	1	0.46899	NA	0.6001	0.49913	0.52474	NA	0.14348	0.12566	NA	0.03562	NA	NA	NA	NA	NA	NA	NA	1	NA	1	NA	0.00571
JR3773 X JR3147	NA	NA	NA	NA	NA	NA	NA	NA	0.39999	NA	0.40022	NA	1	0.50084	0.28383	NA	0.11453	NA	1	0.07192	1	NA	1	1	0.108	1	NA	0.68205	1	0.73527	1	0.05595
JR3773 X JR1817	NA	NA	NA	NA	NA	1	NA	NA	1	0.16355	0.59874	NA	1	1	0.71126	NA	0.12417	0.37298	1	0.14368	0.51969	NA	1	0.39982	0.52394	1	NA	1	1	1	1	0.47885
JC5411 X JM6882	NA	NA	NA	NA	NA	NA	NA	NA	NA	NA	NA	NA	NA	NA	NA	NA	NA	NA	NA	0.21537	NA	NA	NA	NA	NA	NA	NA	NA	NA	NA	NA	0.21537
JC5411 X JR1165	NA	NA	NA	NA	NA	NA	NA	NA	NA	NA	NA	NA	NA	NA	1	NA	NA	NA	0.33142	0.21458	NA	NA	NA	NA	NA	NA	NA	NA	NA	NA	NA	0.13217
JC5411 X JM7833	NA	NA	NA	NA	NA	NA	NA	NA	NA	NA	NA	NA	NA	NA	NA	NA	NA	NA	NA	0.03648	NA	NA	NA	NA	NA	NA	NA	NA	NA	NA	NA	0.03648
JC5411 X JR6439	NA	NA	NA	NA	NA	NA	NA	NA	NA	NA	NA	NA	NA	NA	0.28635	NA	NA	NA	0.33374	0.10712	NA	NA	NA	NA	NA	NA	NA	NA	NA	NA	NA	0.01046
JC5411 X JH8454	NA	NA	NA	NA	NA	NA	NA	NA	NA	NA	NA	NA	NA	NA	NA	NA	NA	NA	NA	NA	NA	NA	NA	NA	NA	NA	NA	NA	NA	NA	NA	NA
JC5411 X JR6160	NA	NA	NA	NA	NA	NA	NA	NA	NA	NA	NA	NA	NA	NA	NA	NA	NA	NA	1	0.35812	NA	NA	NA	NA	NA	NA	NA	NA	NA	NA	NA	0.35812
JC5411 X JH2096	NA	NA	NA	NA	NA	NA	NA	NA	NA	NA	NA	NA	NA	NA	NA	NA	NA	NA	NA	0.03524	NA	NA	NA	NA	NA	NA	NA	NA	NA	NA	NA	0.03524
JC5411 X JH6044	NA	NA	NA	NA	NA	NA	NA	NA	NA	NA	NA	NA	NA	NA	1	NA	NA	NA	NA	0.03444	NA	NA	NA	NA	NA	NA	NA	NA	NA	NA	NA	0.03444
JC5411 X JR3147	NA	NA	NA	NA	NA	NA	NA	NA	NA	NA	NA	NA	NA	NA	1	NA	NA	NA	1	0.07183	NA	NA	NA	NA	NA	NA	NA	NA	NA	NA	NA	0.24419
JC5411 X JR1817	NA	NA	NA	NA	NA	NA	NA	NA	NA	NA	NA	NA	NA	NA	1	NA	NA	NA	1	0.14266	NA	NA	NA	NA	NA	NA	NA	NA	NA	NA	NA	0.63346
JM6882 X JR1165	1	0.60052	0.57166	0.39242	1	NA	NA	1	0.64188	NA	1	0.04706	0.80192	NA	1	NA	0.35299	0.56026	NA	0.85725	1	1	1	1	1	1	1	1	1	NA	1	0.81608
JM6882 X JM7833	NA	NA	NA	NA	NA	NA	NA	NA	0.46421	NA	NA	NA	NA	NA	NA	NA	NA	NA	NA	0.21353	NA	NA	NA	NA	NA	NA	NA	NA	NA	NA	NA	0.12595
JM6882 X JR6439	1	0.59901	0.71376	1	1	1	NA	0.90456	1	NA	NA	0.37389	1	NA	1	NA	1	0.35933	NA	0.57122	NA	0.02875	0.4655	1	1	0.59888	NA	0.66697	1	0.48805	1	0.42423
JM6882 X JH8454	NA	NA	NA	NA	1	1	NA	NA	0.46533	NA	NA	0.28385	1	NA	NA	NA	0.28757	NA	NA	0.03599	1	1	NA	NA	NA	NA	NA	0.80798	NA	1	1	0.08499
JM6882 X JR6160	1	0.59886	1	0.28442	1	1	NA	0.41676	0.78618	NA	1	0.57365	1	NA	1	NA	1	0.35794	NA	0.49891	1	0.88476	1	1	1	0.73594	1	0.05597	1	0.11557	0.20205	0.0931
JM6882 X JH2096	NA	NA	NA	NA	NA	NA	NA	NA	NA	NA	NA	NA	NA	NA	NA	NA	0.57421	NA	NA	0.21381	NA	NA	NA	NA	NA	NA	NA	0.55687	NA	1	NA	0.32475
JM6882 X JH6044	1	1	0.85711	0.71309	1	1	NA	0.74376	1	NA	1	0.35633	0.10101	NA	1	NA	0.57458	NA	NA	0.21554	NA	NA	NA	NA	NA	NA	NA	0.55308	NA	1	NA	0.49955
JM6882 X JR3147	1	0.59903	0.28458	0.3896	1	NA	NA	0.82834	0.07173	NA	1	0.0477	1	NA	1	NA	0.51495	NA	NA	0.09363	1	0.7145	0.46796	1	1	0.73439	0.73081	0.61644	1	0.59939	0.20051	0.02516
JM6882 X JR1817	1	1	1	1	0.02945	1	NA	0.22753	0.35608	NA	1	1	0.48578	NA	1	NA	0.31726	0.286	NA	0.58709	1	1	1	1	1	0.73303	1	1	0.2003	1	1	0.47326
JR1165 X JM7833	NA	NA	NA	NA	NA	NA	NA	NA	0.6422	NA	NA	NA	NA	NA	NA	NA	NA	NA	NA	0.21405	NA	NA	NA	NA	NA	NA	NA	NA	NA	NA	NA	0.24945
JR1165 X JR6439	0.22795	0.19953	0.31536	0.08607	1	NA	NA	0.35093	1	NA	NA	0.37593	1	NA	1	NA	1	1	0.33422	0.50237	NA	1	1	1	0.76265	0.79704	0.524	0.44452	1	0.65637	1	0.41292
JR1165 X JH8454	NA	NA	NA	NA	1	NA	NA	NA	1	NA	NA	0.2862	1	NA	NA	NA	0.42832	0.57306	NA	0.71482	0.67913	1	1	NA	NA	NA	NA	1	NA	NA	1	0.83794
JR1165 X JR6160	1	1	1	0.39333	0.82929	NA	NA	1	0.64442	NA	1	0.71383	1	NA	1	NA	1	1	1	0.60784	1	0.3138	1	1	0.44626	1	1	1	1	1	1	0.97759
JR1165 X JH2096	NA	NA	NA	NA	NA	NA	NA	NA	NA	NA	NA	NA	NA	NA	NA	NA	0.14223	0.6254	NA	0.21347	NA	NA	NA	NA	NA	NA	NA	NA	NA	0.20059	NA	0.03927
JR1165 X JH6044	0.48641	0.73399	0.514	0.74417	0.22911	NA	NA	0.74118	0.53596	NA	0.59876	0.21555	0.40027	NA	1	NA	0.14322	0.62493	NA	0.2138	NA	NA	NA	NA	NA	NA	NA	NA	NA	0.20041	NA	0.00919
JR1165 X JR3147	0.05709	0.0672	0.02838	0.00373	0.31362	NA	NA	0.19973	0.03548	NA	0.39786	0.04712	0.62845	NA	0.42889	NA	0.28458	NA	1	0.25748	1	0.33254	0.73179	0.69863	0.69229	0.40037	0.33342	1	1	1	1	1e-05
JR1165 X JR1817	0.5717	0.40075	0.88617	0.40057	1	NA	NA	0.94338	0.07197	NA	1	0.466	1	NA	0.48629	NA	0.57966	1	1	0.07183	1	0.42919	1	1	0.28918	0.40113	1	1	1	1	1	0.33328
JM7833 X JR6439	NA	NA	NA	NA	NA	NA	NA	NA	1	NA	NA	NA	NA	NA	NA	NA	NA	NA	NA	0.10584	NA	NA	NA	NA	NA	NA	NA	NA	NA	NA	NA	0.10584
JM7833 X JH8454	NA	NA	NA	NA	NA	NA	NA	NA	0.10831	NA	NA	NA	NA	NA	NA	NA	NA	NA	NA	NA	NA	NA	NA	NA	NA	NA	NA	NA	NA	NA	NA	0.10831
JM7833 X JR6160	NA	NA	NA	NA	NA	NA	NA	NA	0.07087	NA	NA	NA	NA	NA	NA	NA	NA	NA	NA	0.35703	NA	NA	NA	NA	NA	NA	NA	NA	NA	NA	NA	0.02519
JM7833 X JH2096	NA	NA	NA	NA	NA	NA	NA	NA	NA	NA	NA	NA	NA	NA	NA	NA	NA	NA	NA	0.03615	NA	NA	NA	NA	NA	NA	NA	NA	NA	NA	NA	0.03615
JM7833 X JH6044	NA	NA	NA	NA	NA	NA	NA	NA	0.21287	NA	NA	NA	NA	NA	NA	NA	NA	NA	NA	0.03641	NA	NA	NA	NA	NA	NA	NA	NA	NA	NA	NA	0.00757
JM7833 X JR3147	NA	NA	NA	NA	NA	NA	NA	NA	0.57174	NA	NA	NA	NA	NA	NA	NA	NA	NA	NA	0.03606	NA	NA	NA	NA	NA	NA	NA	NA	NA	NA	NA	0.02088
JM7833 X JR1817	NA	NA	NA	NA	NA	NA	NA	NA	0.24782	NA	NA	NA	NA	NA	NA	NA	NA	NA	NA	0.10684	NA	NA	NA	NA	NA	NA	NA	NA	NA	NA	NA	0.04689
JR6439 X JH8454	NA	NA	NA	NA	1	1	NA	NA	1	NA	NA	1	1	NA	NA	NA	0.28418	0.46543	NA	0.28643	NA	1	1	NA	NA	NA	NA	0.22681	NA	1	1	0.3607
JR6439 X JR6160	1	1	0.88535	0.4285	0.11379	1	NA	1	0.62537	NA	NA	1	0.39939	NA	1	NA	1	0.03605	1	0.17854	NA	0.82906	0.20091	1	1	0.73382	0.52296	0.6893	0.59985	0.48557	0.59871	0.01315
JR6439 X JH2096	NA	NA	NA	NA	NA	NA	NA	NA	NA	NA	NA	NA	NA	NA	NA	NA	0.28923	0.25192	NA	0.10671	NA	NA	NA	NA	NA	NA	NA	0.334	NA	0.48536	NA	0.01167
JR6439 X JH6044	1	0.46918	0.11376	0.76975	0.74396	1	NA	0.57379	0.50027	NA	NA	1	1	NA	0.57148	NA	0.28619	0.24804	NA	0.10819	NA	NA	NA	NA	NA	NA	NA	0.33265	NA	0.48771	NA	0.03291
JR6439 X JR3147	1	0.19886	0.66019	0.08606	1	NA	NA	0.58781	1	NA	NA	0.37721	0.22618	NA	1	NA	0.51775	NA	1	0.14204	NA	1	1	1	0.21499	0.73257	0.14311	0.06407	1	1	0.59894	0.0335
JR6439 X JR1817	0.04799	1	0.42748	0.76984	0.51642	1	NA	1	1	NA	NA	1	0.59934	NA	0.22633	NA	0.88555	0.10749	1	0.33993	NA	1	0.59787	0.40119	1	0.73415	0.57069	1	1	0.65622	1	0.1735
JH8454 X JR6160	NA	NA	NA	NA	1	1	NA	NA	0.64292	NA	NA	0.28566	1	NA	NA	NA	0.71595	0.46461	NA	0.71538	0.82765	0.57224	1	NA	NA	NA	NA	0.16674	NA	1	1	0.41762
JH8454 X JH2096	NA	NA	NA	NA	NA	NA	NA	NA	NA	NA	NA	NA	NA	NA	NA	NA	0.28682	0.24923	NA	NA	NA	NA	NA	NA	NA	NA	NA	1	NA	1	NA	0.20298
JH8454 X JH6044	NA	NA	NA	NA	1	NA	NA	NA	0.53677	NA	NA	0.46357	1	NA	NA	NA	0.28585	0.24984	NA	NA	NA	NA	NA	NA	NA	NA	NA	1	NA	1	NA	0.16538
JH8454 X JR3147	NA	NA	NA	NA	0.3718	NA	NA	NA	1	NA	NA	0.28649	1	NA	NA	NA	0.57062	NA	NA	0.07073	0.75893	1	1	NA	NA	NA	NA	0.04786	NA	1	1	0.07106
JH8454 X JR1817	NA	NA	NA	NA	0.82981	1	NA	NA	0.46381	NA	NA	0.64231	1	NA	NA	NA	1	0.28454	NA	0.01818	1	0.42857	0.4983	NA	NA	NA	NA	1	NA	1	1	0.24005
JR6160 X JH2096	NA	NA	NA	NA	NA	NA	NA	NA	NA	NA	NA	NA	NA	NA	NA	NA	0.47593	0.25152	NA	0.35747	NA	NA	NA	NA	NA	NA	NA	1	NA	1	NA	0.14313
JR6160 X JH6044	1	0.73332	0.51379	0.71482	0.22797	1	NA	1	0.06054	NA	1	0.13311	0.40177	1	1	NA	0.47517	0.25147	NA	0.35776	NA	NA	NA	NA	NA	NA	NA	1	NA	1	NA	0.02196
JR6160 X JR3147	0.77157	1	0.8282	0.39173	1	NA	NA	0.5007	0.91335	NA	0.59976	0.71463	1	1	1	NA	1	NA	1	0.60769	0.63097	0.5715	1	1	1	0.24494	1	0.74305	0.40148	0.11494	0.0671	0.22439
JR6160 X JR1817	1	0.3999	0.8856	0.39247	0.83038	1	NA	0.60898	0.35747	NA	1	0.19667	1	1	1	NA	1	0.10718	1	1	0.35085	0.88518	0.69823	1	1	0.24447	1	1	1	1	1	0.44538
JH2096 X JH6044	NA	NA	NA	NA	NA	NA	NA	NA	NA	NA	NA	NA	NA	NA	NA	1	0.04751	0.12556	NA	0.03527	NA	NA	NA	NA	NA	NA	NA	0.11162	NA	0.02827	NA	1e-05
JH2096 X JR3147	NA	NA	NA	NA	NA	NA	NA	NA	NA	NA	NA	NA	NA	NA	NA	1	0.2864	NA	NA	0.07113	NA	NA	NA	NA	NA	NA	NA	0.44289	NA	1	NA	0.03418
JH2096 X JR1817	NA	NA	NA	NA	NA	NA	NA	NA	NA	NA	NA	NA	NA	NA	NA	1	1	0.37571	NA	0.14336	NA	NA	NA	NA	NA	NA	NA	0.77793	NA	0.6539	NA	0.16923
JH6044 X JR3147	0.41082	0.73412	0.74273	0.74384	0.22669	NA	NA	1	1	NA	1	0.2133	1	0.12588	1	1	0.28531	NA	NA	0.07149	NA	NA	NA	NA	NA	NA	NA	0.44317	NA	1	NA	0.0897
JH6044 X JR1817	0.81001	0.20004	0.77132	0.74254	0.82905	1	NA	1	0.29349	1	0.2006	0.35676	0.59911	0.37307	0.14349	1	1	0.37553	NA	0.14286	NA	NA	NA	NA	NA	NA	NA	0.77723	NA	0.65585	NA	0.01271
JR3147 X JR1817	1	0.40075	1	0.39936	1	NA	1	1	0.16454	NA	1	0.4654	1	0.37563	1	1	0.77206	NA	1	0.07085	0.01332	1	1	1	1	0.02271	1	1	1	0.73251	1	0.57838
