# Supplementary material for: The Phytogeographic History of Common Walnut in China
Source: Front Plant Sci. 2018 Sep 21;9:1399. doi: 10.3389/fpls.2018.01399 (PMC6160591; doi:10.3389/fpls.2018.01399)
Supplement: TABLE S8 — Summary of Chi-Square tests for Hardy–Weinberg equilibrium. [file Table_8.XLS]

## Sheet: Sheet1
Table S8.Summary of Chi-Square Tests for Hardy-Weinberg Equilibrium
Pop	Locus	DF	ChiSq	Prob	Signif
XZ	JC8125	Monomorphic
XZ	JM5969	3	3.9881	0.262752	ns
XZ	JH89978	3	16.6667	0.000827525	***
XZ	JC7329	Monomorphic
XZ	JM61666	Monomorphic
XZ	JR4964	Monomorphic
XZ	JR4616	1	1.176	0.278172	ns
XZ	JH42753	6	15.0888	0.0195775	*
XZ	JH86514	Monomorphic
XZ	JH91908	15	26.4519	0.0335327	*
XZ	JC2995	Monomorphic
XZ	JR3773	1	0.000343399	0.985215	ns
XZ	JC5411	Monomorphic
XZ	JM68820	1	14	0.000182811	***
XZ	JR1165	1	0.836543	0.360387	ns
XZ	JM78331	1	0.35503	0.55128	ns
XZ	JR6439	3	15.1852	0.00166504	**
XZ	JH84548	1	1.17	0.279401	ns
XZ	JR6160	6	14.0741	0.0288196	*
XZ	JH2096	Monomorphic
XZ	JH6044	3	16.6667	0.000827525	***
XZ	JR3147	1	0.6	0.438578	ns
XZ	JR1817	1	0.416667	0.518605	ns
BM	JC8125	3	9.05325	0.0285912	*
BM	JM5969	10	4.5	0.921986	ns
BM	JH89978	3	11.7778	0.00818449	**
BM	JC7329	Monomorphic
BM	JM61666	Monomorphic
BM	JR4964	1	8	0.00467774	**
BM	JR4616	1	1.14796	0.283977	ns
BM	JH42753	1	3.24	0.0718606	ns
BM	JH86514	Monomorphic
BM	JH91908	10	16.56	0.0846849	ns
BM	JC2995	Monomorphic
BM	JR3773	1	3.24	0.0718606	ns
BM	JC5411	Monomorphic
BM	JM68820	6	18	0.0062322	**
BM	JR1165	1	4.83951	0.0278149	*
BM	JM78331	Monomorphic
BM	JR6439	Monomorphic
BM	JH84548	1	0.194444	0.659243	ns
BM	JR6160	3	1.1405	0.767308	ns
BM	JH2096	Monomorphic
BM	JH6044	3	2.47314	0.480165	ns
BM	JR3147	1	8	0.00467774	**
BM	JR1817	1	0	1	ns
BZ	JC8125	1	0.0991736	0.752824	ns
BZ	JM5969	10	6.2854	0.790742	ns
BZ	JH89978	3	12.48	0.00590737	**
BZ	JC7329	Monomorphic
BZ	JM61666	Monomorphic
BZ	JR4964	1	11	0.000911119	***
BZ	JR4616	1	0.0249433	0.874508	ns
BZ	JH42753	1	4.14743	0.0416978	*
BZ	JH86514	Monomorphic
BZ	JH91908	6	14.96	0.0205701	*
BZ	JC2995	Monomorphic
BZ	JR3773	3	13.0381	0.00455501	**
BZ	JC5411	Monomorphic
BZ	JM68820	15	38.25	0.000828617	***
BZ	JR1165	1	1.1025	0.293718	ns
BZ	JM78331	Monomorphic
BZ	JR6439	Monomorphic
BZ	JH84548	Monomorphic
BZ	JR6160	3	2.8958	0.407972	ns
BZ	JH2096	Monomorphic
BZ	JH6044	3	1.29861	0.729463	ns
BZ	JR3147	1	2.39556	0.121681	ns
BZ	JR1817	1	4.6875	0.0303828	*
XJ	JC8125	1	0.326531	0.567709	ns
XJ	JM5969	6	12.3429	0.0547429	ns
XJ	JH89978	3	25	1.54405e-05	***
XJ	JC7329	Monomorphic
XJ	JM61666	Monomorphic
XJ	JR4964	Monomorphic
XJ	JR4616	1	6.3945	0.0114474	*
XJ	JH42753	1	0.737393	0.390497	ns
XJ	JH86514	1	16	6.33425e-05	***
XJ	JH91908	10	21.76	0.016375	*
XJ	JC2995	Monomorphic
XJ	JR3773	3	0.0711111	0.995063	ns
XJ	JC5411	Monomorphic
XJ	JM68820	6	21.3333	0.00159797	**
XJ	JR1165	1	1.04132	0.307514	ns
XJ	JM78331	Monomorphic
XJ	JR6439	1	0.0166493	0.897332	ns
XJ	JH84548	1	0.0178359	0.893758	ns
XJ	JR6160	6	5.01667	0.541677	ns
XJ	JH2096	Monomorphic
XJ	JH6044	3	4.1692	0.243764	ns
XJ	JR3147	1	0.035	0.851596	ns
XJ	JR1817	1	0.138734	0.709543	ns
LM	JC8125	Monomorphic
LM	JM5969	1	6.69421	0.00967263	**
LM	JH89978	Monomorphic
LM	JC7329	Monomorphic
LM	JM61666	Monomorphic
LM	JR4964	Monomorphic
LM	JR4616	Monomorphic
LM	JH42753	Monomorphic
LM	JH86514	Monomorphic
LM	JH91908	1	0.123457	0.725315	ns
LM	JC2995	Monomorphic
LM	JR3773	Monomorphic
LM	JC5411	Monomorphic
LM	JM68820	Monomorphic
LM	JR1165	Monomorphic
LM	JM78331	Monomorphic
LM	JR6439	1	0.0277008	0.867814	ns
LM	JH84548	Monomorphic
LM	JR6160	1	10	0.0015654	**
LM	JH2096	Monomorphic
LM	JH6044	Monomorphic
LM	JR3147	1	0.0277008	0.867814	ns
LM	JR1817	1	4.44444	0.035015	*
YN	JC8125	10	31.5051	0.000483973	***
YN	JM5969	3	22	6.52311e-05	***
YN	JH89978	3	13.13	0.00436374	**
YN	JC7329	Monomorphic
YN	JM61666	Monomorphic
YN	JR4964	6	22.0381	0.00119179	**
YN	JR4616	3	3.99053	0.262488	ns
YN	JH42753	3	14.2188	0.00262202	**
YN	JH86514	6	15.6713	0.0156316	*
YN	JH91908	10	15.2824	0.122101	ns
YN	JC2995	Monomorphic
YN	JR3773	3	9.52331	0.0230847	*
YN	JC5411	Monomorphic
YN	JM68820	6	28.0279	9.2833e-05	***
YN	JR1165	6	11.6965	0.0690928	ns
YN	JM78331	Monomorphic
YN	JR6439	6	23.2222	0.000725366	***
YN	JH84548	1	0.09	0.764177	ns
YN	JR6160	15	34.9556	0.00249511	**
YN	JH2096	Monomorphic
YN	JH6044	6	14.4739	0.0247677	*
YN	JR3147	10	44.1173	3.13577e-06	***
YN	JR1817	3	1.36131	0.714628	ns
BS	JC8125	1	0.416667	0.518605	ns
BS	JM5969	3	9.61342	0.0221549	*
BS	JH89978	3	15.024	0.00179625	**
BS	JC7329	Monomorphic
BS	JM61666	Monomorphic
BS	JR4964	6	28.32	8.17794e-05	***
BS	JR4616	3	11.8452	0.00793256	**
BS	JH42753	6	16.24	0.0125221	*
BS	JH86514	3	15.4167	0.00149308	**
BS	JH91908	3	17.7083	0.000505166	***
BS	JC2995	Monomorphic
BS	JR3773	3	14.0816	0.00279612	**
BS	JC5411	Monomorphic
BS	JM68820	Monomorphic
BS	JR1165	Monomorphic
BS	JM78331	Monomorphic
BS	JR6439	3	22	6.52311e-05	***
BS	JH84548	1	5.04873	0.024644	*
BS	JR6160	1	6.12245	0.0133476	*
BS	JH2096	Monomorphic
BS	JH6044	1	14	0.000182811	***
BS	JR3147	1	0.0208	0.885325	ns
BS	JR1817	6	24.0031	0.000521581	***
F	JC8125	1	0.35503	0.55128	ns
F	JM5969	6	18.7963	0.00452185	**
F	JH89978	Monomorphic
F	JC7329	Monomorphic
F	JM61666	Monomorphic
F	JR4964	Monomorphic
F	JR4616	3	26.2667	8.38663e-06	***
F	JH42753	3	15.216	0.00164106	**
F	JH86514	10	31.7551	0.000439846	***
F	JH91908	3	16	0.00113398	**
F	JC2995	Monomorphic
F	JR3773	1	0.0711111	0.789726	ns
F	JC5411	Monomorphic
F	JM68820	3	14.56	0.00223401	**
F	JR1165	1	6.12245	0.0133476	*
F	JM78331	Monomorphic
F	JR6439	6	32.1111	1.55365e-05	***
F	JH84548	1	15	0.000107511	***
F	JR6160	10	44	3.29167e-06	***
F	JH2096	1	9.67901	0.00186385	**
F	JH6044	1	9.67901	0.00186385	**
F	JR3147	1	12.4567	0.000416485	***
F	JR1817	6	45	4.68021e-08	***
GZ	JC8125	6	22.5214	0.000973687	***
GZ	JM5969	21	28.5126	0.126204	ns
GZ	JH89978	3	18.0165	0.000436411	***
GZ	JC7329	1	0.468262	0.493788	ns
GZ	JM61666	Monomorphic
GZ	JR4964	1	0.222222	0.637352	ns
GZ	JR4616	10	39.4013	2.15919e-05	***
GZ	JH42753	15	58.5	4.55839e-07	***
GZ	JH86514	1	18	2.20905e-05	***
GZ	JH91908	55	108.75	2.14413e-05	***
GZ	JC2995	Monomorphic
GZ	JR3773	3	1.19551	0.754082	ns
GZ	JC5411	Monomorphic
GZ	JM68820	21	85.2448	1.05337e-09	***
GZ	JR1165	10	17.3067	0.0678477	ns
GZ	JM78331	Monomorphic
GZ	JR6439	3	19.583	0.000207098	***
GZ	JH84548	6	43.0688	1.13043e-07	***
GZ	JR6160	10	55.4694	2.58039e-08	***
GZ	JH2096	6	11.52	0.0735747	ns
GZ	JH6044	6	11.52	0.0735747	ns
GZ	JR3147	10	39.8161	1.82556e-05	***
GZ	JR1817	28	78.4071	1.1499e-06	***
EM	JC8125	3	15.0888	0.00174235	**
EM	JM5969	15	18.6429	0.230376	ns
EM	JH89978	Monomorphic
EM	JC7329	Monomorphic
EM	JM61666	Monomorphic
EM	JR4964	1	1.55556	0.212317	ns
EM	JR4616	6	14.757	0.022233	*
EM	JH42753	15	54.2149	2.4182e-06	***
EM	JH86514	6	20.8594	0.00194444	**
EM	JH91908	10	26.3658	0.00327809	**
EM	JC2995	Monomorphic
EM	JR3773	3	7.56124	0.0560057	ns
EM	JC5411	Monomorphic
EM	JM68820	1	10	0.0015654	**
EM	JR1165	6	20.625	0.00214193	**
EM	JM78331	Monomorphic
EM	JR6439	1	0.221172	0.638148	ns
EM	JH84548	3	0.163265	0.98329	ns
EM	JR6160	6	8.55612	0.200123	ns
EM	JH2096	3	14.2382	0.00259823	**
EM	JH6044	1	0.2016	0.653432	ns
EM	JR3147	6	26.25	0.000199988	***
EM	JR1817	3	11.6875	0.00853404	**
SC	JC8125	3	1.99449	0.573551	ns
SC	JM5969	15	21.7067	0.115729	ns
SC	JH89978	Monomorphic
SC	JC7329	Monomorphic
SC	JM61666	Monomorphic
SC	JR4964	1	0.0991736	0.752824	ns
SC	JR4616	3	3.46667	0.325111	ns
SC	JH42753	6	12.12	0.0593447	ns
SC	JH86514	10	15.48	0.115517	ns
SC	JH91908	6	13.3196	0.0382321	*
SC	JC2995	Monomorphic
SC	JR3773	1	0.0249433	0.874508	ns
SC	JC5411	Monomorphic
SC	JM68820	10	40	1.69447e-05	***
SC	JR1165	6	17.28	0.00830746	**
SC	JM78331	Monomorphic
SC	JR6439	6	13.6111	0.0342951	*
SC	JH84548	1	1.40625	0.23568	ns
SC	JR6160	10	8.88889	0.54268	ns
SC	JH2096	3	0.274238	0.964798	ns
SC	JH6044	3	0.274238	0.964798	ns
SC	JR3147	3	1.18231	0.757249	ns
SC	JR1817	6	1.67769	0.946831	ns
CQ	JC8125	3	2.91562	0.404818	ns
CQ	JM5969	15	34.0667	0.00333272	**
CQ	JH89978	1	15	0.000107511	***
CQ	JC7329	Monomorphic
CQ	JM61666	Monomorphic
CQ	JR4964	1	0.416667	0.518605	ns
CQ	JR4616	6	26.6667	0.000167178	***
CQ	JH42753	10	32.7551	0.000299432	***
CQ	JH86514	3	15.0416	0.00178148	**
CQ	JH91908	21	43.8059	0.00247726	**
CQ	JC2995	Monomorphic
CQ	JR3773	1	10.616	0.00112112	**
CQ	JC5411	Monomorphic
CQ	JM68820	21	53.498	0.000116655	***
CQ	JR1165	10	26.9425	0.00265944	**
CQ	JM78331	Monomorphic
CQ	JR6439	15	31.499	0.00752785	**
CQ	JH84548	1	6.51601	0.0106907	*
CQ	JR6160	28	52.9708	0.00295919	**
CQ	JH2096	3	0.6	0.896432	ns
CQ	JH6044	3	0.6	0.896432	ns
CQ	JR3147	3	3.54167	0.315398	ns
CQ	JR1817	6	11.0022	0.0883083	ns
ZJP	JC8125	1	0.293776	0.587811	ns
ZJP	JM5969	3	2.52778	0.470292	ns
ZJP	JH89978	1	0.0208	0.885325	ns
ZJP	JC7329	Monomorphic
ZJP	JM61666	Monomorphic
ZJP	JR4964	Monomorphic
ZJP	JR4616	6	19.6327	0.00321847	**
ZJP	JH42753	Monomorphic
ZJP	JH86514	6	24.5926	0.000406132	***
ZJP	JH91908	3	2.42667	0.48869	ns
ZJP	JC2995	3	0.0902778	0.992978	ns
ZJP	JR3773	Monomorphic
ZJP	JC5411	Monomorphic
ZJP	JM68820	1	12	0.000532006	***
ZJP	JR1165	1	1.18531	0.276279	ns
ZJP	JM78331	Monomorphic
ZJP	JR6439	6	19.6327	0.00321847	**
ZJP	JH84548	1	0.0226843	0.880281	ns
ZJP	JR6160	6	7.69388	0.261399	ns
ZJP	JH2096	1	13	0.000311491	***
ZJP	JH6044	6	14.4569	0.024929	*
ZJP	JR3147	1	0.0663265	0.796762	ns
ZJP	JR1817	6	14.1059	0.0284753	*
HHG	JC8125	1	1.33333	0.248213	ns
HHG	JM5969	6	5.76726	0.449761	ns
HHG	JH89978	Monomorphic
HHG	JC7329	Monomorphic
HHG	JM61666	1	0.0226843	0.880281	ns
HHG	JR4964	3	24	2.498e-05	***
HHG	JR4616	1	0.366766	0.544772	ns
HHG	JH42753	Monomorphic
HHG	JH86514	1	0.148148	0.700311	ns
HHG	JH91908	6	4.70865	0.581686	ns
HHG	JC2995	3	12.0272	0.00729053	**
HHG	JR3773	Monomorphic
HHG	JC5411	Monomorphic
HHG	JM68820	1	10	0.0015654	**
HHG	JR1165	1	0.257751	0.611669	ns
HHG	JM78331	Monomorphic
HHG	JR6439	10	34.76	0.000137202	***
HHG	JH84548	Monomorphic
HHG	JR6160	6	11.99	0.0621923	ns
HHG	JH2096	Monomorphic
HHG	JH6044	6	11.6875	0.0693146	ns
HHG	JR3147	1	0.000847398	0.976777	ns
HHG	JR1817	3	12.2992	0.00642554	**
ZS	JC8125	1	0.6387	0.424182	ns
ZS	JM5969	3	6.26157	0.0995549	ns
ZS	JH89978	Monomorphic
ZS	JC7329	Monomorphic
ZS	JM61666	Monomorphic
ZS	JR4964	Monomorphic
ZS	JR4616	1	0.185185	0.666955	ns
ZS	JH42753	3	21.6667	7.65227e-05	***
ZS	JH86514	6	30.8963	2.65314e-05	***
ZS	JH91908	3	0.39214	0.941861	ns
ZS	JC2995	Monomorphic
ZS	JR3773	Monomorphic
ZS	JC5411	Monomorphic
ZS	JM68820	3	30	1.38006e-06	***
ZS	JR1165	1	0.031746	0.858586	ns
ZS	JM78331	Monomorphic
ZS	JR6439	6	16.6667	0.0105896	*
ZS	JH84548	Monomorphic
ZS	JR6160	3	6.61913	0.0850808	ns
ZS	JH2096	Monomorphic
ZS	JH6044	6	17.2	0.00857565	**
ZS	JR3147	1	0.185185	0.666955	ns
ZS	JR1817	3	5.61224	0.132077	ns
BJX	JC8125	1	2.96296	0.0851917	ns
BJX	JM5969	6	2.44116	0.874994	ns
BJX	JH89978	Monomorphic
BJX	JC7329	Monomorphic
BJX	JM61666	Monomorphic
BJX	JR4964	Monomorphic
BJX	JR4616	1	0.185185	0.666955	ns
BJX	JH42753	6	30.0888	3.78102e-05	***
BJX	JH86514	1	0.70338	0.40165	ns
BJX	JH91908	3	5.12755	0.162692	ns
BJX	JC2995	Monomorphic
BJX	JR3773	Monomorphic
BJX	JC5411	Monomorphic
BJX	JM68820	6	30.0667	3.81777e-05	***
BJX	JR1165	1	0.000343399	0.985215	ns
BJX	JM78331	Monomorphic
BJX	JR6439	6	19.3491	0.00361292	**
BJX	JH84548	1	0.0178359	0.893758	ns
BJX	JR6160	10	27.4933	0.00217484	**
BJX	JH2096	Monomorphic
BJX	JH6044	6	17.5463	0.00747192	**
BJX	JR3147	1	0.185185	0.666955	ns
BJX	JR1817	1	0.416667	0.518605	ns
PL	JC8125	6	28.0714	9.10965e-05	***
PL	JM5969	3	0.968521	0.808868	ns
PL	JH89978	Monomorphic
PL	JC7329	Monomorphic
PL	JM61666	Monomorphic
PL	JR4964	Monomorphic
PL	JR4616	3	3.482	0.323104	ns
PL	JH42753	1	0.388889	0.532884	ns
PL	JH86514	10	33.1719	0.000254848	***
PL	JH91908	Monomorphic
PL	JC2995	Monomorphic
PL	JR3773	1	0.0192044	0.889782	ns
PL	JC5411	Monomorphic
PL	JM68820	3	20	0.000169742	***
PL	JR1165	1	0.54321	0.461105	ns
PL	JM78331	Monomorphic
PL	JR6439	15	30.24	0.0110849	*
PL	JH84548	1	0.54321	0.461105	ns
PL	JR6160	15	12.0711	0.673639	ns
PL	JH2096	Monomorphic
PL	JH6044	3	14.2382	0.00259823	**
PL	JR3147	1	2.94097	0.0863588	ns
PL	JR1817	3	0.571429	0.902941	ns
LN	JC8125	1	0.353306	0.552248	ns
LN	JM5969	1	0.353306	0.552248	ns
LN	JH89978	1	0.139592	0.708687	ns
LN	JC7329	Monomorphic
LN	JM61666	Monomorphic
LN	JR4964	1	19	1.30718e-05	***
LN	JR4616	1	0.459753	0.497739	ns
LN	JH42753	3	19.76	0.000190333	***
LN	JH86514	1	0.468262	0.493788	ns
LN	JH91908	3	4.1138	0.249435	ns
LN	JC2995	Monomorphic
LN	JR3773	Monomorphic
LN	JC5411	1	0.0138787	0.90622	ns
LN	JM68820	3	31.4448	6.8512e-07	***
LN	JR1165	1	1.16503	0.280425	ns
LN	JM78331	Monomorphic
LN	JR6439	3	23.2632	3.55906e-05	***
LN	JH84548	Monomorphic
LN	JR6160	6	27.4121	0.000121199	***
LN	JH2096	Monomorphic
LN	JH6044	10	40.585	1.33614e-05	***
LN	JR3147	1	0.554724	0.456394	ns
LN	JR1817	3	5.67014	0.128809	ns
HN	JC8125	1	1.19621	0.27408	ns
HN	JM5969	1	0.035	0.851596	ns
HN	JH89978	1	0.0828402	0.773485	ns
HN	JC7329	Monomorphic
HN	JM61666	Monomorphic
HN	JR4964	Monomorphic
HN	JR4616	3	7.17111	0.0666393	ns
HN	JH42753	1	0.388889	0.532884	ns
HN	JH86514	1	1.04132	0.307514	ns
HN	JH91908	3	1.94444	0.584017	ns
HN	JC2995	Monomorphic
HN	JR3773	Monomorphic
HN	JC5411	Monomorphic
HN	JM68820	10	29.5556	0.00101235	**
HN	JR1165	1	0.0324287	0.85709	ns
HN	JM78331	Monomorphic
HN	JR6439	6	16.25	0.0124732	*
HN	JH84548	1	0.0192044	0.889782	ns
HN	JR6160	15	8.69556	0.89289	ns
HN	JH2096	Monomorphic
HN	JH6044	Monomorphic
HN	JR3147	1	0.293776	0.587811	ns
HN	JR1817	1	0.031746	0.858586	ns
NY	JC8125	3	0.929752	0.818243	ns
NY	JM5969	10	17.2857	0.0682761	ns
NY	JH89978	1	9	0.0026998	**
NY	JC7329	Monomorphic
NY	JM61666	Monomorphic
NY	JR4964	1	0.0277008	0.867814	ns
NY	JR4616	1	1.33333	0.248213	ns
NY	JH42753	1	9	0.0026998	**
NY	JH86514	3	10.4	0.0154548	*
NY	JH91908	3	17.1222	0.000666999	***
NY	JC2995	Monomorphic
NY	JR3773	1	0.0311419	0.859924	ns
NY	JC5411	Monomorphic
NY	JM68820	15	28	0.021569	*
NY	JR1165	1	0.0978143	0.754469	ns
NY	JM78331	Monomorphic
NY	JR6439	1	0.734694	0.391366	ns
NY	JH84548	1	0.0311419	0.859924	ns
NY	JR6160	6	17.0927	0.00894863	**
NY	JH2096	Monomorphic
NY	JH6044	Monomorphic
NY	JR3147	1	1.83673	0.175334	ns
NY	JR1817	1	0.310431	0.577416	ns
GS	JC8125	1	0	1	ns
GS	JM5969	1	0.140625	0.70766	ns
GS	JH89978	Monomorphic
GS	JC7329	Monomorphic
GS	JM61666	Monomorphic
GS	JR4964	Monomorphic
GS	JR4616	1	0.256536	0.61251	ns
GS	JH42753	6	18.25	0.00563688	**
GS	JH86514	6	11.61	0.0712566	ns
GS	JH91908	1	0.36	0.548506	ns
GS	JC2995	Monomorphic
GS	JR3773	1	0.140625	0.70766	ns
GS	JC5411	Monomorphic
GS	JM68820	6	16.8889	0.00970039	**
GS	JR1165	1	0.63	0.427355	ns
GS	JM78331	Monomorphic
GS	JR6439	3	8.88889	0.0308052	*
GS	JH84548	Monomorphic
GS	JR6160	3	0.163265	0.98329	ns
GS	JH2096	Monomorphic
GS	JH6044	Monomorphic
GS	JR3147	1	0.257751	0.611669	ns
GS	JR1817	1	4.70556	0.0300652	*
SX	JC8125	1	0.366766	0.544772	ns
SX	JM5969	1	0.000847398	0.976777	ns
SX	JH89978	Monomorphic
SX	JC7329	Monomorphic
SX	JM61666	Monomorphic
SX	JR4964	Monomorphic
SX	JR4616	3	2.45333	0.483784	ns
SX	JH42753	1	12	0.000532006	***
SX	JH86514	1	0.75	0.386476	ns
SX	JH91908	3	13.8148	0.00316837	**
SX	JC2995	Monomorphic
SX	JR3773	1	4.59864	0.0319973	*
SX	JC5411	Monomorphic
SX	JM68820	6	25.3333	0.000296177	***
SX	JR1165	3	1.23273	0.745166	ns
SX	JM78331	Monomorphic
SX	JR6439	3	12.2449	0.00658964	**
SX	JH84548	1	0.0991736	0.752824	ns
SX	JR6160	10	7.75	0.653242	ns
SX	JH2096	1	0.0226843	0.880281	ns
SX	JH6044	1	0.0226843	0.880281	ns
SX	JR3147	3	1.43273	0.697882	ns
SX	JR1817	3	2.88435	0.409801	ns
PD	JC8125	1	0.460107	0.497574	ns
PD	JM5969	1	0.148148	0.700311	ns
PD	JH89978	Monomorphic
PD	JC7329	Monomorphic
PD	JM61666	Monomorphic
PD	JR4964	Monomorphic
PD	JR4616	1	1.66667	0.196706	ns
PD	JH42753	1	0.0991736	0.752824	ns
PD	JH86514	6	15.2569	0.0183497	*
PD	JH91908	6	20.9375	0.00188266	**
PD	JC2995	Monomorphic
PD	JR3773	1	0.0226843	0.880281	ns
PD	JC5411	Monomorphic
PD	JM68820	15	44.0909	0.000106418	***
PD	JR1165	1	0.0622222	0.803017	ns
PD	JM78331	Monomorphic
PD	JR6439	3	20.4	0.000140236	***
PD	JH84548	Monomorphic
PD	JR6160	28	41.25	0.0509358	ns
PD	JH2096	Monomorphic
PD	JH6044	Monomorphic
PD	JR3147	1	0.0622222	0.803017	ns
PD	JR1817	3	14.4464	0.00235637	**
HB	JC8125	3	10.0592	0.0180698	*
HB	JM5969	6	5.37809	0.496312	ns
HB	JH89978	6	21.1111	0.00175215	**
HB	JC7329	Monomorphic
HB	JM61666	1	0.0277008	0.867814	ns
HB	JR4964	1	9	0.0026998	**
HB	JR4616	3	1.51927	0.677829	ns
HB	JH42753	6	18.04	0.00613301	**
HB	JH86514	10	18.1837	0.0519432	ns
HB	JH91908	3	3.76736	0.287705	ns
HB	JC2995	Monomorphic
HB	JR3773	1	0.0277008	0.867814	ns
HB	JC5411	1	9	0.0026998	**
HB	JM68820	15	27.8756	0.0223611	*
HB	JR1165	1	0.4	0.527089	ns
HB	JM78331	Monomorphic
HB	JR6439	6	11.1111	0.0850025	ns
HB	JH84548	1	0.0495868	0.823784	ns
HB	JR6160	28	33.7422	0.209489	ns
HB	JH2096	Monomorphic
HB	JH6044	6	11.8367	0.0657117	ns
HB	JR3147	1	1.40625	0.23568	ns
HB	JR1817	15	40.4	0.000394523	***
JJ	JC8125	1	0.444444	0.504985	ns
JJ	JM5969	1	0.75	0.386476	ns
JJ	JH89978	Monomorphic
JJ	JC7329	Monomorphic
JJ	JM61666	Monomorphic
JJ	JR4964	Monomorphic
JJ	JR4616	Monomorphic
JJ	JH42753	Monomorphic
JJ	JH86514	Monomorphic
JJ	JH91908	1	0.12	0.729034	ns
JJ	JC2995	Monomorphic
JJ	JR3773	1	0.12	0.729034	ns
JJ	JC5411	Monomorphic
JJ	JM68820	Monomorphic
JJ	JR1165	1	0.75	0.386476	ns
JJ	JM78331	Monomorphic
JJ	JR6439	1	0.75	0.386476	ns
JJ	JH84548	Monomorphic
JJ	JR6160	3	3	0.391625	ns
JJ	JH2096	Monomorphic
JJ	JH6044	Monomorphic
JJ	JR3147	6	9	0.173578	ns
JJ	JR1817	1	0.12	0.729034	ns
LNS	JC8125	3	2.16049	0.539772	ns
LNS	JM5969	3	7.28	0.063489	ns
LNS	JH89978	1	7	0.00815097	**
LNS	JC7329	Monomorphic
LNS	JM61666	Monomorphic
LNS	JR4964	Monomorphic
LNS	JR4616	3	12.24	0.00660465	**
LNS	JH42753	6	18.0533	0.00610048	**
LNS	JH86514	1	10	0.0015654	**
LNS	JH91908	6	13.6	0.0344379	*
LNS	JC2995	1	0.0277008	0.867814	ns
LNS	JR3773	1	0.194444	0.659243	ns
LNS	JC5411	1	5	0.0253473	*
LNS	JM68820	Monomorphic
LNS	JR1165	1	0.00489796	0.944205	ns
LNS	JM78331	Monomorphic
LNS	JR6439	1	9	0.0026998	**
LNS	JH84548	1	0.12	0.729034	ns
LNS	JR6160	6	7.97327	0.240069	ns
LNS	JH2096	Monomorphic
LNS	JH6044	Monomorphic
LNS	JR3147	1	1	0.317311	ns
LNS	JR1817	1	2.59102	0.107471	ns
MT	JC8125	6	16.2107	0.0126669	*
MT	JM5969	3	6.53422	0.0883228	ns
MT	JH89978	3	15.034	0.00178781	**
MT	JC7329	Monomorphic
MT	JM61666	1	2.91713	0.0876435	ns
MT	JR4964	3	15.1852	0.00166504	**
MT	JR4616	10	37.0408	5.56807e-05	***
MT	JH42753	6	30.0888	3.78102e-05	***
MT	JH86514	3	15.3061	0.00157288	**
MT	JH91908	15	46.7355	4.05878e-05	***
MT	JC2995	1	5.10417	0.0238684	*
MT	JR3773	1	15	0.000107511	***
MT	JC5411	1	14	0.000182811	***
MT	JM68820	6	30.124	3.72316e-05	***
MT	JR1165	3	13.2031	0.00421731	**
MT	JM78331	6	23.3333	0.000692188	***
MT	JR6439	6	33.75	7.51796e-06	***
MT	JH84548	1	4.14743	0.0416978	*
MT	JR6160	21	34.7333	0.0301965	*
MT	JH2096	3	30	1.38006e-06	***
MT	JH6044	3	30	1.38006e-06	***
MT	JR3147	10	45.374	1.86161e-06	***
MT	JR1817	6	3.04706	0.802917	ns
AH	JC8125	1	0.444444	0.504985	ns
AH	JM5969	3	4.16	0.244697	ns
AH	JH89978	Monomorphic
AH	JC7329	Monomorphic
AH	JM61666	Monomorphic
AH	JR4964	1	2	0.157299	ns
AH	JR4616	6	8	0.238103	ns
AH	JH42753	6	8	0.238103	ns
AH	JH86514	1	6	0.0143059	*
AH	JH91908	6	12.6667	0.0486455	*
AH	JC2995	Monomorphic
AH	JR3773	Monomorphic
AH	JC5411	Monomorphic
AH	JM68820	1	2	0.157299	ns
AH	JR1165	Monomorphic
AH	JM78331	Monomorphic
AH	JR6439	3	5.55556	0.135353	ns
AH	JH84548	1	2	0.157299	ns
AH	JR6160	6	10.2	0.116478	ns
AH	JH2096	1	0.0495868	0.823784	ns
AH	JH6044	1	0.0495868	0.823784	ns
AH	JR3147	3	0.887755	0.828382	ns
AH	JR1817	3	8	0.0460117	*
HL	JC8125	6	20.9375	0.00188266	**
HL	JM5969	15	26.1605	0.0363692	*
HL	JH89978	3	16.071	0.0010966	**
HL	JC7329	Monomorphic
HL	JM61666	Monomorphic
HL	JR4964	Monomorphic
HL	JR4616	3	15.5556	0.00139848	**
HL	JH42753	10	45.15	2.04332e-06	***
HL	JH86514	Monomorphic
HL	JH91908	36	83.5556	1.19523e-05	***
HL	JC2995	Monomorphic
HL	JR3773	1	1.04132	0.307514	ns
HL	JC5411	Monomorphic
HL	JM68820	21	44.44	0.00204997	**
HL	JR1165	1	0.148148	0.700311	ns
HL	JM78331	Monomorphic
HL	JR6439	1	0.185185	0.666955	ns
HL	JH84548	1	0.0902778	0.763824	ns
HL	JR6160	10	16.5327	0.0853641	ns
HL	JH2096	Monomorphic
HL	JH6044	Monomorphic
HL	JR3147	1	0.137998	0.710279	ns
HL	JR1817	1	1.00309	0.316565	ns
QH	JC8125	10	11.6437	0.309613	ns
QH	JM5969	3	6.19615	0.102448	ns
QH	JH89978	3	11.1111	0.01114	*
QH	JC7329	Monomorphic
QH	JM61666	Monomorphic
QH	JR4964	1	0.0277008	0.867814	ns
QH	JR4616	3	0.539119	0.910217	ns
QH	JH42753	1	1.16049	0.281365	ns
QH	JH86514	Monomorphic
QH	JH91908	21	22.9	0.349333	ns
QH	JC2995	Monomorphic
QH	JR3773	1	0.0277008	0.867814	ns
QH	JC5411	Monomorphic
QH	JM68820	36	57.7778	0.0120978	*
QH	JR1165	1	3.24	0.0718606	ns
QH	JM78331	Monomorphic
QH	JR6439	3	10.2041	0.0169087	*
QH	JH84548	1	9	0.0026998	**
QH	JR6160	6	2.87778	0.824023	ns
QH	JH2096	Monomorphic
QH	JH6044	Monomorphic
QH	JR3147	3	3.76736	0.287705	ns
QH	JR1817	1	3.40278	0.0650867	ns
DZ	JC8125	10	20.9586	0.0213842	*
DZ	JM5969	6	4.99127	0.544934	ns
DZ	JH89978	3	22.0388	6.40303e-05	***
DZ	JC7329	Monomorphic
DZ	JM61666	Monomorphic
DZ	JR4964	Monomorphic
DZ	JR4616	3	18.0633	0.000426829	***
DZ	JH42753	3	16.64	0.00083803	***
DZ	JH86514	1	0.0146939	0.903518	ns
DZ	JH91908	15	24.0312	0.0645647	ns
DZ	JC2995	Monomorphic
DZ	JR3773	3	6.95587	0.0733176	ns
DZ	JC5411	Monomorphic
DZ	JM68820	28	57.2144	0.000912466	***
DZ	JR1165	1	4.5	0.0338949	*
DZ	JM78331	Monomorphic
DZ	JR6439	3	17.0756	0.0006819	***
DZ	JH84548	Monomorphic
DZ	JR6160	15	13.7551	0.544178	ns
DZ	JH2096	Monomorphic
DZ	JH6044	Monomorphic
DZ	JR3147	1	6.66985	0.00980576	**
DZ	JR1817	1	0	1	ns
Key: ns=not significant, * P<0.05, ** P<0.01, *** P<0.001
