# Supplementary material for: The Phytogeographic History of Common Walnut in China
Source: Front Plant Sci. 2018 Sep 21;9:1399. doi: 10.3389/fpls.2018.01399 (PMC6160591; doi:10.3389/fpls.2018.01399)
Supplement: TABLE S9 — Summary of private alleles by population. [file Table_9.XLS]

## Sheet: Sheet1
Table S9 Summary of Private Alleles by Population
Pop	Species	Locus	Allele	Freq
XZ	J. regia	JH42753	180	0.0333333
XZ	J. regia	JR6439	147	0.333333
YN	J. regia	JR3147	456	0.0357143
GZ	J. regia	JC7329	365	0.138889
GZ	J. regia	JR4616	161	0.0555556
GZ	J. regia	JH42753	170	0.0277778
GZ	J. regia	JH91908	201	0.0277778
GZ	J. regia	JR1165	467	0.227273
GZ	J. regia	JH84548	277	0.111111
GZ	J. regia	JH84548	297	0.111111
GZ	J. regia	JH2096	261	0.0555556
GZ	J. regia	JH6044	261	0.0555556
GZ	J. regia	JR3147	470	0.138889
EM	J. regia	JH91908	183	0.0666667
EM	J. regia	JH84548	295	0.0625
EM	J. regia	JH2096	260	0.0714286
SC	J. regia	JH91908	181	0.0833333
SC	J. regia	JR1165	469	0.0625
ZJP	J. regia	JH2096	266	0.0769231
HHG	J. regia	JR4964	211	0.0833333
HHG	J. regia	JR6439	144	0.0454545
HHG	J. regia	JR6439	156	0.0454545
BJX	J. regia	JR6160	201	0.0666667
PL	J. regia	JC8125	260	0.0357143
LN	J. regia	JC5411	260	0.0263158
LN	J. regia	JH6044	217	0.0263158
NY	J. regia	JM5969	205	0.0714286
HB	J. regia	JR6160	194	0.0625
JJ	J. regia	JR3147	468	0.125
JJ	J. regia	JR3147	472	0.125
MT	J. regia	JC8125	254	0.2
MT	J. regia	JC8125	256	0.0333333
MT	J. regia	JH89978	189	0.266667
MT	J. regia	JM61666	259	0.233333
MT	J. regia	JR4964	191	0.333333
MT	J. regia	JR4616	171	0.0666667
MT	J. regia	JH86514	143	0.233333
MT	J. regia	JH86514	149	0.0333333
MT	J. regia	JH91908	175	0.266667
MT	J. regia	JH91908	176	0.0666667
MT	J. regia	JR3773	176	0.266667
MT	J. regia	JM78331	173	0.0666667
MT	J. regia	JM78331	179	0.1
MT	J. regia	JR6160	203	0.0333333
MT	J. regia	JR6160	205	0.133333
MT	J. regia	JR6160	207	0.0333333
MT	J. regia	JH2096	272	0.133333
MT	J. regia	JH2096	278	0.133333
MT	J. regia	JH6044	272	0.133333
MT	J. regia	JH6044	278	0.133333
MT	J. regia	JR3147	464	0.2
HL	J. regia	JH91908	198	0.03125
HL	J. regia	JH91908	202	0.03125
HL	J. regia	JH91908	205	0.09375
