# Supplementary material for: The Phytogeographic History of Common Walnut in China
Source: Front Plant Sci. 2018 Sep 21;9:1399. doi: 10.3389/fpls.2018.01399 (PMC6160591; doi:10.3389/fpls.2018.01399)
Supplement: TABLE S10 — List of samples with one or more private alleles. [file Table_10.XLS]

## Sheet: Sheet1
Table S10. List of Samples with One or More Private Alleles
Sample	Pop	JC8125		JM5969		JH89978		JC7329		JM61666		JR4964		JR4616		JH42753		JH86514		JH91908		JC2995		JR3773		JC5411		JR1165		JM78331		JR6439		JH84548		JR6160		JH2096		JH6044		JR3147		JR1817		Loci with Private Alleles	No. Loci with Private Alleles
XZ1	XZ	262	262	225	225	187	187	374	374	269	269	215	215	167	167	171	171	147	147	203	206	271	271	174	174	257	257	471	471	161	161	147	147	283	283	193	193	258	258	205	214	474	474	279	281	JR6439	1
XZ3	XZ	262	262	215	225	187	187	374	374	269	269	215	215	167	167	171	171	147	147	207	207	271	271	174	174	257	257	471	475	161	161	147	147	279	283	193	193	258	258	205	214	474	478	279	279	JR6439	1
XZ4	XZ	262	262	215	225	187	187	374	374	269	269	215	215	163	167	171	177	147	147	207	207	271	271	174	174	257	257	471	475	161	161	147	147	283	283	189	193	258	258	214	214	474	478	279	279	JR6439	1
XZ12	XZ	262	262	225	225	187	187	374	374	269	269	215	215	167	167	171	171	147	147	207	207	271	271	174	174	257	257	471	475	161	167	147	147	279	283	193	193	258	258	214	214	474	478	279	281	JR6439	1
XZ13	XZ	262	262	225	225	187	187	374	374	269	269	215	215	167	167	171	180	147	147	203	206	271	271	166	174	257	257	471	475	161	167	145	145	0	0	193	199	258	258	214	214	474	478	281	281	JH42753	1
XZ15	XZ	262	262	225	225	187	187	374	374	269	269	215	215	167	167	171	171	147	147	197	203	271	271	174	174	257	257	471	475	161	167	147	147	283	283	193	199	258	258	204	204	474	478	281	281	JR6439	1
YN6	YN	262	262	207	207	183	186	374	374	269	269	213	213	167	167	177	177	139	139	191	191	271	271	174	174	257	257	0	0	161	161	0	0	0	0	187	187	258	258	258	258	456	476	279	279	JR3147	1
GZ1	GZ	258	258	221	221	183	183	374	374	269	269	201	213	163	167	169	169	139	139	188	203	271	271	178	178	257	257	471	471	161	161	151	151	279	279	187	187	258	258	258	258	466	466	277	277	JM68820	1
GZ5	GZ	259	268	215	215	183	183	365	374	269	269	213	213	163	167	171	177	139	139	191	191	271	271	178	178	257	257	0	0	161	161	151	155	279	279	187	187	258	261	258	261	458	474	293	293	JC7329 JM68820 JH2096 JH6044	4
GZ6	GZ	268	268	213	213	183	183	365	374	269	269	213	213	163	163	169	169	139	139	191	203	271	271	178	178	257	257	455	471	161	161	151	151	279	279	187	187	258	258	258	258	458	458	279	281	JC7329 JM68820	2
GZ7	GZ	268	268	217	217	183	183	374	374	269	269	201	213	163	167	170	173	139	139	188	203	271	271	174	178	257	257	0	0	161	161	151	151	279	279	187	187	258	258	258	258	458	458	283	283	JH42753	1
GZ8	GZ	268	268	217	221	183	183	365	374	269	269	201	213	163	167	169	169	139	139	191	191	271	271	178	178	257	257	0	0	161	161	151	151	279	279	187	187	258	258	258	258	458	458	277	277	JC7329	1
GZ10	GZ	268	268	217	217	179	179	374	374	0	0	201	201	163	163	169	169	139	139	203	203	271	271	174	178	257	257	471	475	161	161	151	151	279	279	185	199	258	258	258	258	470	474	281	281	JR3147	1
GZ11	GZ	258	267	217	219	183	183	374	374	269	269	201	213	161	165	169	169	139	139	195	201	271	271	178	178	257	257	467	471	161	161	151	151	279	279	185	199	258	258	258	258	458	458	281	295	JR4616 JH91908 JR1165	3
GZ12	GZ	268	268	213	223	183	183	374	374	269	269	201	213	163	167	169	169	139	139	191	194	271	271	170	178	257	257	453	453	161	161	151	151	277	297	185	185	258	258	258	258	474	474	295	295	JH84548	1
GZ14	GZ	268	268	217	221	183	183	374	374	269	269	201	213	163	167	169	169	139	139	203	203	271	271	178	178	257	257	471	471	161	161	151	151	277	297	185	199	258	261	258	261	458	458	277	281	JH84548 JH2096 JH6044	3
GZ15	GZ	268	268	213	219	183	183	374	374	269	269	201	201	161	165	169	169	139	139	191	203	271	271	174	178	257	257	453	453	161	161	151	151	279	279	185	185	258	258	258	258	458	458	287	287	JR4616	1
GZ16	GZ	268	268	215	225	183	183	365	374	269	269	201	201	163	163	168	171	139	139	188	197	271	271	178	178	257	257	453	453	161	161	151	155	279	279	185	185	258	267	258	267	470	470	279	279	JC7329 JR3147	2
GZ17	GZ	258	267	213	221	183	186	365	374	269	269	201	213	163	167	168	177	139	139	191	191	271	271	170	178	257	257	467	467	161	161	151	155	277	297	185	185	258	258	258	258	470	470	295	295	JC7329 JR1165 JH84548 JR3147	4
GZ18	GZ	268	268	217	217	183	183	374	374	269	269	201	201	163	167	169	169	139	139	204	207	271	271	178	178	257	257	467	467	161	161	149	149	277	297	185	199	258	258	258	258	466	466	277	287	JR1165 JH84548	2
EM7	EM	268	268	207	227	183	183	374	374	269	269	213	213	0	0	177	177	147	147	183	183	271	271	0	0	257	257	0	0	161	161	0	0	0	0	0	0	260	260	258	258	0	0	0	0	JH91908 JH2096	2
EM14	EM	268	268	207	213	183	183	374	374	269	269	201	213	163	167	168	177	139	139	191	191	271	271	170	170	257	257	453	473	161	161	151	155	279	295	185	185	258	267	258	267	474	474	295	295	JH84548	1
SC6	SC	262	268	207	207	183	183	374	374	269	269	201	213	159	159	177	177	139	145	179	203	271	271	174	174	257	257	453	469	161	161	0	0	0	0	0	0	258	267	258	267	458	478	0	0	JR1165	1
SC7	SC	262	268	207	207	183	183	374	374	269	269	213	213	159	159	177	177	147	147	181	181	271	271	0	0	257	257	0	0	161	161	0	0	0	0	0	0	0	0	0	0	0	0	0	0	JH91908	1
ZJP6	ZJP	268	268	207	221	183	183	374	374	269	269	215	215	159	163	177	177	147	147	179	203	271	271	174	174	257	257	471	475	161	161	155	155	279	283	189	189	266	266	220	220	474	478	279	283	JH2096	1
HHg1	HHG	268	268	207	207	183	183	374	374	269	269	215	215	159	159	177	177	147	153	179	203	271	271	174	174	257	257	0	0	161	161	144	156	0	0	189	189	258	258	220	220	474	474	279	279	JR6439	1
HHg11	HHG	262	268	207	213	183	183	0	0	267	269	211	211	159	159	177	177	147	147	179	194	269	269	0	0	257	257	0	0	161	161	0	0	0	0	0	0	258	258	0	0	474	478	277	277	JR4964	1
BJX47	BJX	262	268	221	221	183	183	374	374	269	269	215	215	159	159	169	178	0	0	179	179	271	271	174	174	257	257	475	475	161	161	145	161	283	283	201	201	258	258	204	204	478	478	279	279	JR6160	1
PL14	PL	260	266	0	0	183	183	0	0	269	269	215	215	159	163	177	177	147	153	179	179	271	271	174	174	257	257	0	0	161	161	155	155	0	0	189	189	258	258	220	220	474	478	283	283	JC8125	1
LN3	LN	262	268	207	207	183	186	0	0	269	269	213	213	159	167	177	177	0	0	179	179	271	271	174	174	257	260	0	0	161	161	145	145	0	0	187	187	258	258	214	217	478	478	279	283	JC5411 JH6044	2
NY4	NY	262	262	205	223	187	187	374	374	269	269	213	213	167	167	171	171	145	145	179	179	271	271	174	178	257	257	471	471	161	161	145	145	283	283	187	187	258	258	258	258	474	474	281	281	JM5969	1
HB1	HB	262	262	221	221	183	183	374	374	269	269	215	215	167	167	177	177	139	145	203	203	271	271	174	174	257	257	471	471	161	161	145	157	283	283	194	198	258	258	220	220	474	474	297	297	JR6160	1
JJ3	JJ	262	268	207	221	183	183	0	0	0	0	0	0	0	0	177	177	147	147	0	0	271	271	0	0	0	0	0	0	0	0	0	0	0	0	0	0	258	258	258	258	468	472	0	0	JR3147	1
MT1	MT	256	262	207	207	189	189	0	0	259	259	191	191	159	167	173	173	143	149	175	175	271	271	176	176	263	263	0	0	173	179	157	157	0	0	205	207	272	278	272	278	462	466	277	281	JC8125 JH89978 JM61666 JR4964 JH86514 JH91908 JR3773 JM78331 JR6160 JH2096 JH6044	11
MT2	MT	254	254	207	213	189	189	0	0	259	259	191	191	159	159	173	173	143	143	175	175	271	271	176	176	263	263	459	459	167	173	157	157	0	0	203	205	272	278	272	278	464	464	0	0	JC8125 JH89978 JM61666 JR4964 JH86514 JH91908 JR3773 JM78331 JR6160 JH2096 JH6044 JR3147	12
MT3	MT	262	262	221	221	183	186	374	374	269	269	191	191	165	165	177	177	147	147	179	203	261	261	174	174	257	257	459	459	161	161	155	155	283	283	189	189	258	258	258	258	474	478	279	279	JR4964	1
MT4	MT	254	254	207	207	189	189	0	0	259	269	191	191	163	171	173	173	143	143	175	175	261	261	176	176	263	263	471	475	167	179	145	145	0	0	193	205	272	278	272	278	464	464	0	0	JC8125 JH89978 JM61666 JR4964 JR4616 JH86514 JH91908 JR3773 JM78331 JR6160 JH2096 JH6044 JR3147	13
MT5	MT	254	254	207	207	189	189	0	0	259	269	191	191	163	171	173	173	143	143	175	175	271	271	176	176	263	263	459	459	167	179	145	145	0	0	193	205	272	278	272	278	464	464	281	281	JC8125 JH89978 JM61666 JR4964 JR4616 JH86514 JH91908 JR3773 JM78331 JR6160 JH2096 JH6044 JR3147	13
MT11	MT	262	268	207	213	183	183	374	374	269	269	193	213	165	165	177	177	147	147	176	191	271	271	174	174	257	257	475	475	161	161	155	155	279	279	189	189	258	258	258	258	474	478	281	287	JH91908	1
MT12	MT	262	268	207	221	183	183	374	374	259	269	193	213	163	167	179	179	147	147	176	179	271	271	174	174	0	0	475	475	161	161	145	153	279	283	189	189	258	258	258	258	478	478	279	287	JM61666 JH91908	2
HL4	HL	262	268	0	0	183	183	0	0	0	0	213	213	165	165	171	177	147	147	198	207	271	271	166	174	0	0	471	471	161	161	145	145	283	283	189	195	258	258	258	258	474	474	279	281	JH91908	1
HL6	HL	0	0	0	0	0	0	0	0	0	0	0	0	0	0	177	177	147	147	205	205	271	271	0	0	0	0	471	475	161	161	0	0	0	0	0	0	0	0	0	0	0	0	0	0	JH91908	1
HL12	HL	262	262	217	221	187	187	374	374	269	269	213	213	165	165	173	173	147	147	179	206	271	271	174	174	257	257	0	0	161	161	145	145	283	283	189	189	258	258	258	258	474	478	281	281	JM68820	1
HL16	HL	268	268	207	215	183	183	374	374	269	269	213	213	159	167	169	178	147	147	202	205	271	271	0	0	0	0	471	471	161	161	145	145	283	283	189	197	258	258	258	258	0	0	279	279	JH91908	1
