# Supplementary material for: The Phytogeographic History of Common Walnut in China
Source: Front Plant Sci. 2018 Sep 21;9:1399. doi: 10.3389/fpls.2018.01399 (PMC6160591; doi:10.3389/fpls.2018.01399)
Supplement: TABLE S11 — Pairwise FST values between 31 populations. [file Table_11.XLS]

## Sheet: Sheet1
Table S11. Pairwise FST values between 31 common walnut demes in China.
	XZ	BM	BZ	XJ	LM	YN	BS	F	GZ	EM	SC	CQ	ZJP	HHG	ZS	BJX	PL	LN	HN	NY	GS	SX	PD	HB	JJ	LNS	MT	AH	HL	QH	DZ
XZ	0
BM	0.104957	0
BZ	0.0929467	0.0410086	0
XJ	0.11206	0.0667547	0.048229	0
LM	0.2079	0.172675	0.14818	0.16989	0
YN	0.231657	0.184918	0.208176	0.198938	0.329713	0
BS	0.348158	0.278024	0.319422	0.330578	0.44559	0.0790376	0
F	0.331952	0.287551	0.320165	0.31896	0.470563	0.181465	0.208805	0
GZ	0.318417	0.294137	0.322366	0.327038	0.470663	0.126374	0.170256	0.189827	0
EM	0.328855	0.298045	0.337799	0.332201	0.49024	0.133167	0.176531	0.0952331	0.104727	0
SC	0.287501	0.217143	0.251794	0.241254	0.359829	0.123616	0.175922	0.106407	0.172524	0.095168	0
CQ	0.242396	0.183037	0.214867	0.222188	0.338998	0.102406	0.157109	0.11477	0.121497	0.0856421	0.051921	0
ZJP	0.239705	0.156379	0.198206	0.175508	0.348774	0.149925	0.220937	0.170146	0.266667	0.185565	0.112472	0.135642	0
HHG	0.243239	0.167223	0.211267	0.151663	0.370534	0.161516	0.243722	0.192254	0.255678	0.201767	0.127291	0.152552	0.0423057	0
ZS	0.250144	0.149906	0.203548	0.150497	0.396793	0.175239	0.268075	0.240784	0.261651	0.228493	0.150364	0.162611	0.0523428	0.0353564	0
BJX	0.250169	0.149636	0.203303	0.169336	0.336224	0.162997	0.233086	0.222535	0.283996	0.228443	0.125989	0.14428	0.0302424	0.0392366	0.0381391	0
PL	0.242509	0.170473	0.211052	0.156677	0.361181	0.152537	0.242452	0.218164	0.264839	0.21672	0.147913	0.156836	0.0655159	0.0513567	0.0580821	0.0565768	0
LN	0.200655	0.118559	0.163201	0.121807	0.287433	0.151273	0.223411	0.193409	0.262686	0.211558	0.121813	0.13131	0.0347198	0.0383317	0.0386183	0.0176088	0.0493234	0
HN	0.276763	0.193591	0.228822	0.204161	0.406973	0.229364	0.309957	0.190008	0.243328	0.18099	0.087587	0.0970169	0.134594	0.128427	0.136682	0.137931	0.172033	0.117217	0
NY	0.209314	0.145439	0.162696	0.147047	0.328302	0.206481	0.291265	0.184853	0.226612	0.186053	0.0959612	0.0907543	0.145853	0.13939	0.138736	0.152605	0.173409	0.120864	0.0307131	0
GS	0.324442	0.245143	0.303623	0.260717	0.474779	0.240476	0.327974	0.195444	0.235524	0.169654	0.0923188	0.110184	0.139629	0.12738	0.14031	0.139349	0.163631	0.125558	0.0751694	0.0896113	0
SX	0.286872	0.210076	0.240996	0.22579	0.381045	0.189246	0.257383	0.163783	0.233967	0.150307	0.0615367	0.0777041	0.115945	0.119665	0.139152	0.126214	0.14778	0.111444	0.0403389	0.0596699	0.0615482	0
PD	0.327082	0.226929	0.279767	0.247714	0.413788	0.207427	0.266611	0.17294	0.233718	0.15903	0.0616621	0.0857817	0.117611	0.1337	0.150315	0.128443	0.162503	0.115506	0.0511296	0.0743722	0.0619861	0.0246807	0
HB	0.17331	0.102447	0.127424	0.113036	0.187836	0.130018	0.181546	0.17122	0.226908	0.182132	0.0816625	0.0922799	0.0786612	0.0862834	0.0958666	0.0650442	0.0916457	0.0525981	0.0906777	0.084904	0.118967	0.0807772	0.0793837	0
JJ	0.397046	0.30641	0.364611	0.314024	0.544122	0.292947	0.378422	0.235508	0.301253	0.212842	0.134135	0.126368	0.165503	0.185492	0.209081	0.199686	0.206602	0.183044	0.13026	0.141201	0.171271	0.113549	0.130956	0.142328	0
LNS	0.238635	0.174165	0.189255	0.190299	0.34619	0.204655	0.28447	0.186136	0.233134	0.183272	0.11003	0.0787901	0.175432	0.178685	0.178979	0.171486	0.179193	0.149164	0.0894129	0.0658921	0.111921	0.0834299	0.100654	0.0956008	0.151571	0
MT	0.210718	0.156694	0.179757	0.187167	0.263498	0.147342	0.192983	0.150269	0.185979	0.150443	0.099276	0.0688638	0.133745	0.155221	0.154633	0.133981	0.151056	0.122601	0.115534	0.109159	0.124949	0.101909	0.106032	0.0839993	0.149543	0.0803782	0
AH	0.251924	0.203444	0.231848	0.199664	0.403271	0.161795	0.234769	0.159561	0.151337	0.133296	0.105766	0.0929245	0.171441	0.144862	0.151861	0.17895	0.149043	0.14928	0.124422	0.108791	0.13095	0.143849	0.148324	0.12766	0.172195	0.138319	0.14016	0
HL	0.201591	0.147086	0.144574	0.155277	0.324107	0.241307	0.334125	0.236809	0.258768	0.234543	0.152274	0.106689	0.209201	0.211613	0.213136	0.222617	0.229987	0.17708	0.115511	0.0613877	0.165837	0.128079	0.156376	0.117257	0.178697	0.0618784	0.109602	0.152078	0
QH	0.210692	0.151076	0.16371	0.141331	0.353459	0.225026	0.331077	0.197968	0.249937	0.20372	0.125431	0.112305	0.17079	0.159462	0.16609	0.184716	0.174281	0.140707	0.0600406	0.0333094	0.106063	0.0754137	0.103103	0.0989456	0.169339	0.0681281	0.115988	0.123418	0.0584591	0
DZ	0.191861	0.125269	0.126275	0.125567	0.29802	0.224741	0.31618	0.222546	0.258655	0.228591	0.125802	0.115234	0.182572	0.179956	0.189049	0.190216	0.196793	0.148914	0.0758748	0.0325143	0.140596	0.0942398	0.122746	0.0916235	0.176721	0.074145	0.117211	0.134738	0.0391359	0.0272964	0
